# Supplementary material for: Prokayrotic Ubiquitin-Like Protein (Pup) Proteome of Mycobacterium tuberculosis
Source: PLoS One. 2010 Jan 6;5(1):e8589. doi: 10.1371/journal.pone.0008589 (PMC2797603; doi:10.1371/journal.pone.0008589)
Supplement: Table S1 — Peptide profile of the pupylome. (1.33 MB XLS) [file pone.0008589.s002.xls]

## Sheet: Peptide
ScanF	z	PPM	XCorr	Delta Corr	# Ions	reference	Gene Symbol	Gene Description	Redun	peptide link
4811	3	6.7656	7.5081	0.6361	43/76	Rv1392,			0	R.DLNLLRPIYAPTAAYGHFGR.T
4408	3	3.4158	7.2169	0.649	42/100	Rv3127,			0	R.FPQPNQPDQLATVEFSPIDHVTAGQR.N
5058	2	3.9358	7.1691	0.7084	31/40	Rv0761c,			0	R.NLCDLGAGLLAGESVTDGSFR.I
4402	3	1.0363	7.1238	0.7025	45/132	Rv2245,			0	R.SLELAGLSPADIDHVNAHGTATPIGDAAEANAIR.V
4087	3	4.8305	7.0887	0.5449	45/88	Rv3134c,			0	R.LVYVIDPSQLSAAGEGGGQSAAR.A
4327	3	3.9344	7.0338	0.6091	38/100	Rv3127,			0	R.FPQPNQPDQLATVEFSPIDHVTAGQR.N
4394	3	-2.9427	6.906	0.6851	46/132	Rv2245,			0	R.SLELAGLSPADIDHVNAHGTATPIGDAAEANAIR.V
2963	3	1.1848	6.8991	0.661	42/92	Rv0815c,			1	R.PLSSDPVSRPVTSYTASPPDNTIR.A
5161	2	3.1505	6.8007	0.7245	32/40	Rv0761c,			0	R.NLCDLGAGLLAGESVTDGSFR.I
4774	3	3.7009	6.7918	0.6693	36/92	Rv0824c,			0	K.LSDVAQVAMVQNLVTEDNLPSYHR.E
4157	3	5.7209	6.7622	0.5574	42/88	Rv3134c,			0	R.LVYVIDPSQLSAAGEGGGQSAAR.A
3848	3	1.9914	6.7527	0.6215	38/100	Rv3127,			0	R.FPQPNQPDQLATVEFSPIDHVTAGQR.N
4207	3	-0.9391	6.6833	0.5786	39/92	Rv0824c,			0	K.LSDVAQVAM*VQNLVTEDNLPSYHR.E
4139	3	-2.752	6.6101	0.6471	36/100	Rv3127,			0	R.FPQPNQPDQLATVEFSPIDHVTAGQR.N
3408	3	2.1002	6.6006	0.6138	38/108	Rv1771,			0	R.LGLENQGDVDPQSITGATATATHGTGVR.F
4448	2	-1.8213	6.5928	0.6769	27/44	Rv0859,			0	R.IVATATSGADPVIMLTGPTPATR.K
3891	3	1.0412	6.5458	0.5557	42/112	Rv3134c,			0	K.PGQLFVADSHSAHELCGAYQPGCAVLTVR.S
4720	3	1.0111	6.5049	0.5854	43/76	Rv1392,			0	R.DLNLLRPIYAPTAAYGHFGR.T
5154	2	5.8775	6.4949	0.7241	32/44	Rv1843c,			0	K.AVSALDLGLPLAAGNVVSAEGTR.D
3479	2	2.2789	6.4813	0.5904	28/36	Rv0148,			0	R.AVANYDSVATEDGAANIIK.T
3623	2	-2.0895	6.4518	0.6882	31/36	Rv1415,			0	K.LQAYQLQDAGADTVDANLK.L
4048	3	0.4729	6.4362	0.5998	50/112	Rv3149,			0	R.ILAGLPDQRPDEGQGGPGAPTLAGLQVAR.K
4349	3	-2.0778	6.4068	0.5714	35/100	Rv3127,			0	R.FPQPNQPDQLATVEFSPIDHVTAGQR.N
2457	3	2.961	6.4025	0.5391	38/72	Rv0859,			0	R.AAVLASGM*PVTSGGVQLNR.F
3875	3	-0.7387	6.4004	0.5391	42/112	Rv3134c,			0	K.PGQLFVADSHSAHELCGAYQPGCAVLTVR.S
3399	3	2.7705	6.4003	0.6013	41/88	Rv0350,			0	R.SETFTTADDNQPSVQIQVYQGER.E
5016	3	5.1047	6.3938	0.4901	40/80	Rv1245c,			0	K.VAVVTGAGSGIGQALAIELAR.S
4349	2	-3.7139	6.3917	0.6527	25/38	Rv2241,			0	R.DGALVNLMNTTPDGDYQTYK.A
5141	3	6.015	6.3743	0.5811	47/80	Rv0046c,			0	K.YYADTIELSDAEPVDVVQALK.E
4418	3	-2.93	6.3631	0.6275	43/84	Rv3800c,			0	K.VPVFVFHPAGGSTVVYEPLLGR.L
1894	3	2.4953	6.3575	0.6235	35/76	Rv2141c,			0	V.TDETGASSDHSDDVAQVVSR.L
4369	3	2.125	6.3394	0.583	42/92	Rv0824c,			0	K.LSDVAQVAM*VQNLVTEDNLPSYHR.E
3596	3	-0.2963	6.3307	0.6475	39/88	Rv3801c,			0	R.KPGETGGTFSAAPNFAFEHAAVR.G
2946	3	-3.0256	6.303	0.5916	44/96	Rv0803,			0	K.VESHNHPSYVEPYQGAATGVGGIVR.D
3888	3	3.5428	6.2948	0.5846	41/92	Rv0824c,			0	K.LSDVAQVAM*VQNLVTEDNLPSYHR.E
4417	3	3.392	6.2867	0.6139	46/112	Rv1074c,			0	K.VPALNPHQIDDLM*M*GCGLPGGESGFNIAR.V
2507	2	4.778	6.2758	0.6685	30/38	Rv1295,			0	R.AVLCASTGNTSASAAAYAAR.A
4126	2	-0.8616	6.2728	0.5775	27/40	Rv2159c,			0	R.LALLTGLAPHQVTDDDVAAAR.S
4366	3	5.2516	6.2687	0.5826	41/92	Rv0824c,			0	K.LSDVAQVAM*VQNLVTEDNLPSYHR.E
2809	3	2.5887	6.2457	0.4977	40/72	Rv2246,			0	K.AGVM*TPVSACASGAEAIAR.A
4949	4	0.2452	6.2416	0.6796	52/180	Rv1996,			0	R.EIVEHSYLVAQAHQIVEQAHK#VALEASSSGR.A
4404	3	3.8337	6.2323	0.6296	42/112	Rv1295,			0	R.M*LGTQAAGAAPLVLGEPVSHPETIATAIR.I
4089	2	0.6456	6.2204	0.564	31/44	Rv3134c,			0	R.LVYVIDPSQLSAAGEGGGQSAAR.A
4401	3	5.6679	6.217	0.6467	38/84	Rv1415,			0	K.AVIVIDDEDRENEGDLIFAAEK.A
4360	2	1.2494	6.2169	0.6396	30/38	Rv0154c,			0	R.VPATNLLGEEGSGFAIAQAR.L
4309	2	0.4198	6.2059	0.659	30/38	Rv0154c,			0	R.VPATNLLGEEGSGFAIAQAR.L
4275	3	0.9093	6.2052	0.6108	34/100	Rv3127,			0	R.FPQPNQPDQLATVEFSPIDHVTAGQR.N
4537	2	3.2811	6.2024	0.554	29/38	Rv3246c,			0	R.GEGFDTAVIGDGTQALTAVR.E
4335	3	3.7896	6.2019	0.6057	40/92	Rv0824c,			0	K.LSDVAQVAM*VQNLVTEDNLPSYHR.E
4854	2	-0.1541	6.1681	0.644	28/54	Rv0440,			0	R.NLPAGHGLNAQTGVYEDLLAAGVADPVK.V
4499	2	0.7887	6.1595	0.5274	28/38	Rv3246c,			0	R.GEGFDTAVIGDGTQALTAVR.E
5061	4	3.4855	6.1487	0.5849	52/150	Rv2030c,			0	K.AVRPALHGSVEELFHQTADSFLVSAR.L
3523	2	2.7184	6.1443	0.7123	31/38	Rv2220,			0	K.DGAPLM*YDETGYAGLSDTAR.H
3949	3	2.8493	6.1409	0.5397	43/88	Rv3134c,			0	R.LVYVIDPSQLSAAGEGGGQSAAR.A
4735	3	1.552	6.1367	0.6295	45/92	Rv2623,			0	M.SSGNSSLGIIVGIDDSPAAQVAVR.W
4886	2	-0.1899	6.1331	0.6661	28/36	Rv1201c,			0	R.TVIGSLDDVAADPYDAYLR.L
4630	2	1.8566	6.1319	0.5242	26/36	Rv1996,			0	R.GQGAVAGALLGSVSSSLVR.H
4897	2	4.1354	6.1121	0.6371	28/36	Rv1996,			0	R.GQGAVAGALLGSVSSSLVR.H
4876	3	6.0681	6.0957	0.6263	35/92	Rv0824c,			0	K.LSDVAQVAMVQNLVTEDNLPSYHR.E
4472	3	2.8145	6.066	0.613	41/84	Rv1130,			0	K.IAQVAADPVDVDPEVADMVCNR.I
4890	2	1.465	6.0614	0.5676	26/40	Rv0440,			0	K.TDDVAGDGTTTATVLAQALVR.E
4113	3	4.6747	6.0452	0.602	44/88	Rv3134c,			0	R.LVYVIDPSQLSAAGEGGGQSAAR.A
4471	2	3.0853	6.0397	0.622	28/42	Rv1996,			0	R.AAQITGEVLHGQIVPTLANISR.Q
3216	2	-2.1346	6.0393	0.7159	26/46	Rv0467,			0	R.IATTVDPNSSTTALTGSTEEGQFH.-
4550	2	-1.4416	6.0293	0.7621	27/44	Rv0148,			0	R.VVVATSTSGLFGNFGQTNYGAAK.L
4533	3	3.1479	6.0188	0.5972	41/108	Rv2241,			0	R.IPVSDAQLEENPYLPPYYHPGLNAPEIR.Y
1113	2	3.9809	6.0076	0.6708	29/40	Rv2111c,			0	K.RGGGGGDDDDIAGSTAAGQER.R
5210	3	5.3607	6.0019	0.5121	39/80	Rv0859,			0	K.LKPAFEGLAALGGFDDVALQK.Y
3661	2	2.5751	6.0008	0.5538	27/34	Rv1771,			0	R.VLDVDQPTGLVTVEGGAK.L
1173	2	4.0829	5.9866	0.6567	30/40	Rv2111c,			0	K.RGGGGGDDDDIAGSTAAGQER.R
4426	3	-1.9742	5.9827	0.5881	39/96	Rv2220,			0	R.HYIGGLLHHAPSLLAFTNPTVNSYK.R
3011	3	-1.2191	5.9645	0.5796	37/76	Rv0406c,			0	R.HRGPQLLPAVFSHSQQNSIR.S
4486	3	3.7546	5.9609	0.5736	35/100	Rv3127,			0	R.FPQPNQPDQLATVEFSPIDHVTAGQR.N
4179	3	2.1002	5.946	0.4989	40/76	Rv0211,			0	R.IASAMAHDEGWLAEHM*LILK.L
5002	3	3.8549	5.9323	0.5578	37/76	Rv0211,			0	R.IASAMAHDEGWLAEHMLILK.L
4484	3	4.8944	5.9323	0.6026	39/92	Rv0824c,			0	K.LSDVAQVAM*VQNLVTEDNLPSYHR.E
3212	3	2.8691	5.924	0.5736	38/92	Rv0467,			0	R.IATTVDPNSSTTALTGSTEEGQFH.-
3524	2	-0.9796	5.9193	0.6457	28/38	Rv2220,			0	K.DGAPLMYDETGYAGLSDTAR.H
4895	3	-4.7083	5.9182	0.6298	41/88	Rv0535,			0	R.ADTYFDFGGVHAAFADPYCPTLR.A
4605	2	4.0296	5.9129	0.6276	24/28	Rv2220,			0	K.SVFDDGLAFDGSSIR.G
3549	3	-0.7027	5.8985	0.6143	39/88	Rv3801c,			0	R.KPGETGGTFSAAPNFAFEHAAVR.G
3507	3	3.3895	5.897	0.5793	41/72	Rv3801c,			0	R.FVEVAADAPNAVAQVSAGK.V
2980	2	1.4457	5.8963	0.6101	32/44	Rv0440,			0	K.VVVTKDETTIVEGAGDTDAIAGR.V
1511	2	6.3298	5.8961	0.5831	28/38	Rv2111c,			0	R.GGGGGDDDDIAGSTAAGQER.R
2904	3	3.3732	5.8942	0.563	42/72	Rv0859,			0	R.AAVLASGM*PVTSGGVQLNR.F
4079	3	6.8893	5.8911	0.5895	34/84	Rv3086,			0	R.FPIVGGHEGSGVIEEVGAGVTR.V
3824	3	5.2212	5.8817	0.4792	42/88	Rv0859,			0	R.IVATATSGADPVIM*LTGPTPATR.K
1581	2	3.5747	5.8757	0.6421	23/34	Rv3134c,			0	R.AVAVHAAETPDDVEQGSR.L
4326	4	3.1644	5.8732	0.5904	53/132	Rv3509c,			0	R.PAAVLLHLGPGLGNGLANLHNAR.R
3979	2	2.7206	5.8662	0.5602	25/36	Rv0873,			0	R.GGISAFVVEADSPGITVER.R
5144	3	2.5658	5.8634	0.624	34/56	Rv2780,			0	R.HGQILFTFLHLAASR.A
1263	2	1.0743	5.8613	0.6282	27/38	Rv2111c,			0	R.GGGGGDDDDIAGSTAAGQER.R
3570	2	2.965	5.8599	0.5595	28/36	Rv0859,			0	R.AAVLASGMPVTSGGVQLNR.F
4647	2	-1.7206	5.8545	0.6729	30/46	Rv2623,			0	M.SSGNSSLGIIVGIDDSPAAQVAVR.W
3823	3	4.8188	5.8541	0.5992	41/84	Rv1415,			0	K.AVIVIDDEDRENEGDLIFAAEK.A
1573	2	1.7172	5.8529	0.603	23/34	Rv3134c,			0	R.AVAVHAAETPDDVEQGSR.L
1816	3	4.3811	5.8516	0.5859	37/80	Rv0860,			0	R.KGVEDAGGTYQPHPAEAVVEK.M
4247	2	1.2761	5.8497	0.6775	27/36	Rv0684,			0	R.ANYSMVFDSYSEVPANVSK.E
2142	3	1.8618	5.8478	0.6036	37/76	Rv3285,			0	R.HVEAQVIADQHGNVVVAGTR.D
3356	3	3.5155	5.8451	0.0065	35/68	Rv3045,			0	K.LGAAM*GADVTVLSQSLK#K.M
5117	3	6.2812	5.8331	0.5557	38/112	Rv0423c,			0	R.YDVTFSLGDGLRPGSIADANDAAQFAELR.T
3794	3	-0.5965	5.8254	0.626	39/120	Rv1392,			0	K.GFDGATCGVNIGIGAQSPDIAQGVDTAHEAR.V
4446	2	-3.3952	5.8238	0.5999	27/38	Rv1449c,			0	K.LPELWGGSADLAGSNNTTIK.G
4026	2	-1.6283	5.8234	0.576	27/36	Rv3139,			0	R.LGEDEASDNDYSEALALAR.L
3359	3	-0.5013	5.802	0.5729	33/100	Rv3775,			0	R.VPADLDAVTATGEEDHSEIDGAAVDR.I
3522	2	-2.2561	5.7961	0.6087	28/36	Rv3139,			0	R.LGEDEASDNDYSEALALAR.L
5207	2	3.0449	5.7921	0.5072	27/34	Rv0046c,			0	K.VGFDLSDAIFASENNTIK.I
3571	3	1.2136	5.7791	0.6512	32/76	Rv0684,			0	K.IGEVHDGAATMDWMEQEQER.G
3985	3	3.2812	5.7722	0.5826	42/88	Rv3134c,			0	R.LVYVIDPSQLSAAGEGGGQSAAR.A
3486	3	3.9895	5.7698	0.5591	37/68	Rv1295,			0	R.IGSPASWTSAVEAQQQSK.G
4905	3	4.3306	5.767	0.5246	41/76	Rv0824c,			0	K.SLHLILSHFQM*PGFQVPEFR.R
4138	3	1.4289	5.7664	0.5901	38/96	Rv1416,			0	R.VSLDSSTPIANGVLTTNTEEQALDR.A
4800	3	-1.9476	5.7564	0.588	39/108	Rv1074c,			0	R.ELGIDEDKLNISGGAIALGHPFGMTGAR.I
4776	3	3.7009	5.7514	0.6505	39/92	Rv0824c,			0	K.LSDVAQVAMVQNLVTEDNLPSYHR.E
1128	2	8.5338	5.7512	0.6604	26/38	Rv2111c,			0	R.GGGGGDDDDIAGSTAAGQER.R
4567	3	0.1682	5.7502	0.6919	34/84	Rv3248c,			0	K.DHAILGNIGHFDNEIDMAGLER.S
4781	4	2.408	5.7499	0.4031	46/138	Rv0824c,			0	K.LSDVAQVAMVQNLVTEDNLPSYHR.E
3325	2	2.8044	5.7456	0.5891	27/36	Rv0148,			0	R.AVANYDSVATEDGAANIIK.T
1469	2	5.9255	5.7414	0.6675	28/38	Rv2111c,			0	R.GGGGGDDDDIAGSTAAGQER.R
3473	3	1.3096	5.7351	0.5448	35/68	Rv1094,			0	R.DKLQNVADAGIFGKPQLR.Q
4626	2	-3.2173	5.7328	0.5519	26/38	Rv2245,			0	R.YAVNNSFGFGGHNVALAFGR.Y
4952	2	5.1059	5.7308	0.5793	29/38	Rv2845c,			0	R.LGAALEPADYALLDDDDFAK.H
4545	3	3.6826	5.7234	0.5467	38/88	Rv0148,			0	R.VVVATSTSGLFGNFGQTNYGAAK.L
3780	3	2.1053	5.7219	0.4729	43/88	Rv0859,			0	R.IVATATSGADPVIM*LTGPTPATR.K
1154	2	4.1287	5.7124	0.68	29/40	Rv2111c,			0	K.RGGGGGDDDDIAGSTAAGQER.R
4015	2	-2.0844	5.7096	0.597	27/34	Rv3127,			0	R.DAVDKDVAMLDVVSDDQR.T
3367	2	-3.1676	5.7034	0.65	28/38	Rv0873,			0	R.M*ASTATPIDDGQAYELEGVK.L
3825	2	0.882	5.7029	0.6086	26/44	Rv0859,			0	R.IVATATSGADPVIM*LTGPTPATR.K
3423	3	4.3651	5.7	0.0013	37/68	Rv3045,			0	K.LGAAM*GADVTVLSQSLK#K.M
3673	2	0.5655	5.6967	0.7114	24/30	Rv0824c,			0	K.NYYALGGQDWDPDQSK.L
4473	3	4.3063	5.6877	0.5841	35/112	Rv3276c,			0	R.VLVTSADDPAAQVTPNVVIGSHTDLAALR.R
4231	3	1.04	5.6848	0.6151	41/100	Rv2521,			0	R.LTPGDK#APAFTLPDADGNNVSLADYR.G
2905	2	3.2267	5.6821	0.5865	30/36	Rv0859,			0	R.AAVLASGM*PVTSGGVQLNR.F
4393	2	-3.3584	5.6797	0.5748	29/38	Rv2845c,			0	R.LGAALEPADYALLDDDDFAK.H
4268	3	8.937	5.679	0.5533	37/68	Rv2987c,			0	R.KLDEIEAFEGACAYWKPR.T
2154	4	3.0725	5.6784	0.5564	45/108	Rv1013,			0	R.RIEHQVAHEVVAEVDVRPR.N
3287	2	-0.2454	5.6737	0.7265	28/38	Rv2220,			0	K.DGAPLM*YDETGYAGLSDTAR.H
3379	2	-0.1445	5.6682	0.6079	25/34	Rv3127,			0	R.DAVDKDVAM*LDVVSDDQR.T
3600	3	4.0013	5.6659	0.6097	38/92	Rv3169,			0	R.IPTGATIEASTPDGAPVHFDVESK.L
4508	2	3.0522	5.6618	0.6091	23/28	Rv2220,			0	K.SVFDDGLAFDGSSIR.G
4424	2	2.5647	5.6609	0.3623	26/34	Rv2004c,			0	R.AGGNSDATAEIAAALAAR.Q
4928	2	0.9583	5.6603	0.3098	25/34	Rv0046c,			0	K.LEVWDSPNSAGVIIDAVR.A
1484	2	1.0226	5.6542	0.5762	26/34	Rv2111c,			0	G.GGGDDDDIAGSTAAGQER.R
3744	2	2.4774	5.6531	0.7079	24/30	Rv0824c,			0	K.NYYALGGQDWDPDQSK.L
4154	2	2.7692	5.6511	0.5799	32/44	Rv3134c,			0	R.LVYVIDPSQLSAAGEGGGQSAAR.A
3417	2	-1.0571	5.6497	0.7284	28/38	Rv2220,			0	K.DGAPLM*YDETGYAGLSDTAR.H
4015	2	-2.6843	5.6486	0.6311	27/32	Rv1185c,			0	K.LLGDSAGEAM*DELDVIK.N
3751	3	4.6715	5.6465	0.6207	38/84	Rv3248c,			0	K.DHAILGNIGHFDNEIDM*AGLER.S
5065	2	1.7614	5.6391	0.7065	26/40	Rv0684,			0	K.VIINLEPFTGEEGATYEFESK.V
3339	3	4.2239	5.6369	0.4934	40/88	Rv0859,			0	R.IVATATSGADPVIM*LTGPTPATR.K
4728	2	-1.714	5.633	0.6532	26/38	Rv2246,			0	R.YAINNSFGFGGHNVAIAFGR.Y
3500	2	-2.6344	5.6287	0.6937	25/38	Rv2241,			0	R.DGALVNLM*NTTPDGDYQTYK.A
5150	3	4.3417	5.6227	0.6405	35/88	Rv1843c,			0	K.AVSALDLGLPLAAGNVVSAEGTR.D
4462	2	-1.264	5.6198	0.6648	24/40	Rv1771,			0	R.LVTAGGEVLSLSEGDDYLAAR.V
3049	2	-0.2549	5.6184	0.5103	27/36	Rv3801c,			0	R.FVEVAADAPNAVAQVSAGK.V
3469	2	2.4214	5.6125	0.627	23/34	Rv1295,			0	R.IGSPASWTSAVEAQQQSK.G
4384	2	-0.9017	5.6106	0.6303	26/44	Rv0859,			0	R.IVATATSGADPVIMLTGPTPATR.K
1394	2	5.045	5.5981	0.6278	28/38	Rv2111c,			0	R.GGGGGDDDDIAGSTAAGQER.R
3898	2	-3.8051	5.5902	0.5696	28/34	Rv2118c,			0	R.LVVSDLADSELPDGSVDR.A
2970	3	5.5888	5.5836	0.0689	32/56	Rv1762c,			0	R.NM*EMPQWTQGNYQAR.E
2909	2	0.6887	5.5829	0.5705	26/36	Rv0859,			0	R.AAVLASGM*PVTSGGVQLNR.F
3682	3	0.8539	5.5744	0.5576	39/80	Rv1655,			0	R.TGAFFAHQHDGITPDVVTLAK.G
3863	3	2.0081	5.5739	0.5559	33/76	Rv3119,			0	R.TGELQIGDAAVVIGASAPHR.A
4613	3	0.9365	5.5728	0.5659	40/108	Rv2241,			0	R.IPVSDAQLEENPYLPPYYHPGLNAPEIR.Y
3513	3	3.7388	5.5655	0.5683	34/72	Rv0131c,			0	K.M*M*LAAESLGIADGATELHK.M
4996	3	3.8549	5.5653	0.4861	36/76	Rv0211,			0	R.IASAMAHDEGWLAEHMLILK.L
2968	3	7.2166	5.5647	0.0305	32/68	Rv3045,			0	K.LGAAM*GADVTVLSQSLK#K.M
4947	2	4.1843	5.5578	0.5911	25/34	Rv2032,			0	R.DLVAALIGQPATPQALVR.V
4729	2	3.851	5.5544	0.6079	23/28	Rv1094,			0	R.AADLDVLGADIEAYR.D
4803	2	4.3032	5.5514	0.6548	27/36	Rv1996,			0	R.GQGAVAGALLGSVSSSLVR.H
4976	2	-1.9505	5.5499	0.6648	28/42	Rv0684,			0	K.LGETYDTVEIPADLAEQAEEYR.T
3530	2	-0.376	5.5487	0.6283	24/34	Rv1392,			0	R.LDTVVISTQHAADIDLEK.T
3183	4	1.4565	5.5414	0.4836	53/120	Rv3032,			0	R.HVHHLSTALAAAGHDVVVLSR.C
965	2	3.3387	5.5361	0.6372	28/40	Rv2111c,			0	K.RGGGGGDDDDIAGSTAAGQER.R
4826	3	2.1395	5.5347	0.5942	39/104	Rv3001c,			0	K.TTFKDETETDLFGEQTVLCGGTEELVK.A
4705	3	-0.2497	5.534	0.6537	42/116	Rv1442,			0	R.VHGGDIAAVAALASDTNPAPQLQNLPGAVR.H
3424	3	2.8537	5.5286	0.5587	38/76	Rv0131c,			0	R.VPADHVLGGEGQAFM*IAQTR.L
1912	3	2.2182	5.5266	0.6077	33/64	Rv2202c,			0	R.GVNCDHVLISETAHTAR.F
1257	2	1.3346	5.5208	0.6499	28/38	Rv2111c,			0	R.GGGGGDDDDIAGSTAAGQER.R
4302	3	4.9447	5.5172	0.67	42/84	Rv3248c,			0	K.DHAILGNIGHFDNEIDM*AGLER.S
3772	3	3.1469	5.5127	0.5252	39/88	Rv0859,			0	R.IVATATSGADPVIM*LTGPTPATR.K
1316	2	3.7436	5.5094	0.6295	25/38	Rv2111c,			0	R.GGGGGDDDDIAGSTAAGQER.R
4298	3	3.673	5.5072	0.5914	40/84	Rv1415,			0	K.AVIVIDDEDRENEGDLIFAAEK.A
3659	2	2.7318	5.5047	0.475	24/30	Rv3134c,			0	R.AATHAALWAVDEAVNR.D
3870	2	-2.4594	5.5033	0.6402	23/38	Rv2241,			0	R.DGALVNLMNTTPDGDYQTYK.A
1407	2	-0.7093	5.4975	0.6412	26/34	Rv2111c,			0	G.GGGDDDDIAGSTAAGQER.R
4000	2	3.1216	5.4961	0.6454	22/28	Rv2220,			0	K.SVFDDGLAFDGSSIR.G
2747	3	-0.8206	5.4933	0.5891	41/108	Rv1612,			0	-.M*SAAIAEPTSHDPDSGGHFGGPSGWGGR.Y
4320	3	4.5415	5.4889	0.6311	38/92	Rv0503c,			0	R.HAVAEYDVNVIGLTLSENQYAHDK.A
4655	3	2.899	5.4865	0.6043	40/68	Rv3131,			0	K.AIVAQAVLDHVTDEEYLR.E
3478	2	3.7041	5.4845	0.5074	24/30	Rv1130,			0	K.FTELADGVVEPVEQQR.F
4878	4	6.0015	5.479	0.5343	46/138	Rv0824c,			0	K.LSDVAQVAMVQNLVTEDNLPSYHR.E
3098	3	-0.5357	5.4784	0.56	38/92	Rv0467,			0	R.IATTVDPNSSTTALTGSTEEGQFH.-
3890	2	1.0957	5.4779	0.6511	27/36	Rv1148c,			1	R.ALTGEPLPAQLTATAAAQR.E
4348	3	2.9348	5.4774	0.4896	38/64	Rv0211,			0	R.EIWSYGSGYGGNALLGK.K
4452	3	6.0039	5.4762	0.5403	40/88	Rv0859,			0	R.IVATATSGADPVIMLTGPTPATR.K
4523	5	3.8554	5.4681	0.5461	67/240	Rv2300c,			0	R.HIVLTHFDFDHIGGIADFPEAHLHVTAAEAR.G
1069	5	2.7207	5.4652	0.5521	58/144	Rv3907c,			0	R.RHEPDGGVSFHHHEVVGAK.M
4125	3	0.8003	5.4632	0.5075	36/88	Rv1017c,			0	R.AHPELAEQVAK#ELDVHVTSQDAR.E
2972	2	2.8339	5.461	0.6352	26/28	Rv0859,			0	R.FCASGLEAVNTAAQK.V
3278	3	-1.7421	5.4573	0.4768	37/88	Rv3248c,			0	K.LTK#EQAEYLGVDVEGPYKPDHYR.Y
2775	3	2.7346	5.453	0.4726	35/64	Rv1074c,			0	K.GSLVGM*RPDDLAVQM*VR.A
1564	3	6.4529	5.4436	0.4515	32/68	Rv3134c,			0	R.AVAVHAAETPDDVEQGSR.L
1993	3	2.6277	5.4404	0.5552	37/72	Rv3710,			0	R.HASDPVTIASPAQPGEAGR.H
4224	3	3.1378	5.4391	0.6698	38/84	Rv2241,			0	K.DTSDQHVWCFLGDGEM*DEPESR.G
2614	2	0.481	5.4381	0.6323	23/32	Rv1676,			0	R.LQDINDQPVDVPAATGR.T
4887	3	3.3495	5.4376	0.4883	40/72	Rv1201c,			0	R.TVIGSLDDVAADPYDAYLR.L
3980	2	0.5978	5.436	0.5467	24/28	Rv1449c,			0	R.EYGFTAEAVAAAAER.A
4731	3	3.1725	5.4359	0.637	36/56	Rv1094,			0	R.AADLDVLGADIEAYR.D
2342	2	0.2278	5.4327	0.6371	26/34	Rv2222c,			0	R.LVQGGEAPTAASWGAANR.S
3273	2	1.5921	5.4305	0.6087	25/36	Rv0148,			0	R.AVANYDSVATEDGAANIIK.T
3974	2	0.447	5.4281	0.684	29/38	Rv2220,			0	K.DGAPLMYDETGYAGLSDTAR.H
4028	2	0.2806	5.4273	0.6709	29/38	Rv2220,			0	K.DGAPLMYDETGYAGLSDTAR.H
2761	2	1.4779	5.4159	0.6538	24/32	Rv0873,			0	K.IPSEYGGLNM*SQVAYNR.V
5109	3	3.1921	5.4124	0.5033	41/88	Rv3134c,			0	R.LVYVIDPSQLSAAGEGGGQSAAR.A
3700	3	2.6445	5.4116	0.5675	41/88	Rv3134c,			0	R.LVYVIDPSQLSAAGEGGGQSAAR.A
3564	2	2.7358	5.4082	0.6453	27/30	Rv2624c,			0	R.VQLAVIGGGEAGQLAR.L
3997	2	1.0243	5.4078	0.3855	25/34	Rv3280,			0	R.LQQEYEDTLVNPYVAAER.G
3326	2	-1.8755	5.4054	0.6021	26/28	Rv3003c,			0	K.HVALQQLTGAQAVIR.S
4419	3	1.7201	5.4002	0.511	38/72	Rv0005,			0	R.VTQDEVVDEVVSDVAEAPK.S
3907	3	3.1819	5.3955	0.5021	34/68	Rv2241,			0	R.TK#ALVENMSDQDIWNLKR.G
3583	4	2.8393	5.3897	0.5891	45/138	Rv3248c,			0	K.LTK#EQAEYLGVDVEGPYKPDHYRY.-
4280	2	0.4776	5.3887	0.6126	26/36	Rv1908c,			0	R.TDASQEQTDVESFAVLEPK.A
4561	3	6.3679	5.3878	0.3191	35/88	Rv1074c,			0	R.IVSTGVSGLSPEIM*GLGPIEASK.K
3930	2	1.0943	5.3844	0.5908	26/46	Rv2623,			0	R.AGPPTVHSEIVPAAAVPTLVDM*SK.D
4600	2	-3.1359	5.384	0.3747	26/34	Rv0462,			0	K.VLQAIGFAPNVEGYGLDK.A
3375	2	1.7159	5.3779	0.5409	23/30	Rv2624c,			0	R.MTDAPDNEAVLEYAAR.E
1566	3	0.3319	5.3777	0.449	32/60	Rv2035,			0	R.TDAIHHHVVVNAPIER.A
4161	2	0.7298	5.3739	0.5688	26/32	Rv3002c,			0	R.M*TIVVSAEDTPLEQITK.Q
2715	3	3.1277	5.3665	0.5526	30/68	Rv2159c,			0	R.WTNEHTAELPADLHAPTR.L
4147	3	-0.3821	5.365	0.543	39/108	Rv2241,			0	R.IPVSDAQLEENPYLPPYYHPGLNAPEIR.Y
1489	2	2.5962	5.364	0.6649	24/36	Rv2111c,			0	G.GGGGDDDDIAGSTAAGQER.R
4471	2	2.3939	5.3596	0.5891	25/36	Rv2245,			0	K.LLGGQLWESAGSPEVDPDR.F
5140	2	4.57	5.3564	0.5926	24/40	Rv0046c,			0	K.YYADTIELSDAEPVDVVQALK.E
1371	2	3.5221	5.3555	0.624	25/38	Rv2111c,			0	R.GGGGGDDDDIAGSTAAGQER.R
4533	3	4.4889	5.3548	0.6441	36/64	Rv1094,			0	R.HEEFFANLVTHCLDYTR.D
3058	2	-1.3497	5.3545	0.7799	25/38	Rv2220,			0	K.DGAPLM*YDETGYAGLSDTAR.H
3485	3	4.6948	5.3522	0.5723	36/60	Rv1130,			0	K.FTELADGVVEPVEQQR.F
3480	3	4.1833	5.3508	0.587	34/72	Rv0148,			0	R.AVANYDSVATEDGAANIIK.T
3546	3	3.138	5.3466	0.5015	35/88	Rv0859,			0	R.IVATATSGADPVIM*LTGPTPATR.K
4882	3	4.5011	5.3323	0.5159	38/80	Rv0440,			0	K.TDDVAGDGTTTATVLAQALVR.E
3464	3	2.5125	5.3306	0.5964	32/80	Rv1436,			0	K.GLMTTIHAYTQDQNLQDGPHK.D
3572	3	1.5498	5.3295	0.623	37/84	Rv1594,			0	R.AWKDEHPGAVVVSYVNTTAAVK.A
2760	3	1.8668	5.3195	0.5964	41/92	Rv0467,			0	R.IATTVDPNSSTTALTGSTEEGQFH.-
4286	3	2.1355	5.3194	0.5869	32/84	Rv0467,			0	R.TYSAEDVVALQGSVVEEHTLAR.R
4945	3	6.1193	5.3176	0.5611	38/60	Rv0824c,			0	K.LTDLQLLHELEPVVEK.Y
1865	3	4.0512	5.3131	0.5378	35/76	Rv2141c,			0	V.TDETGASSDHSDDVAQVVSR.L
2754	2	1.9079	5.3125	0.6404	28/34	Rv2222c,			0	R.LVQGGEAPTAASWGAANR.S
4892	3	4.5611	5.3115	0.5876	33/76	Rv0511,			0	R.LTSYGALPVEVPTIAVEPPR.S
4963	3	3.8549	5.3092	0.6169	37/112	Rv2061c,			0	R.GRPTSEAVEATAAILDESQTGAVYDAIVK.R
1325	2	3.4279	5.3083	0.6697	25/38	Rv2111c,			0	R.GGGGGDDDDIAGSTAAGQER.R
3378	3	4.4894	5.3059	0.4739	36/68	Rv3127,			0	R.DAVDKDVAM*LDVVSDDQR.T
3852	2	4.0431	5.3057	0.5576	26/32	Rv2030c,			0	R.GLGEDTNADEALSGFER.F
2193	4	1.6613	5.3046	0.6413	48/108	Rv1013,			0	R.RIEHQVAHEVVAEVDVRPR.N
3019	3	0.938	5.3044	0.3569	33/56	Rv0655,			0	K.KAQAAILDDLEGTHK.Y
2916	2	-1.2061	5.2889	0.3968	26/34	Rv0440,			0	K.DETTIVEGAGDTDAIAGR.V
3861	2	4.0231	5.2881	0.6007	28/36	Rv3509c,			0	R.TEAAADVGADAEAAIAASR.S
4249	3	1.5007	5.2836	0.4134	38/68	Rv3568c,			0	R.LLEAGWECANAEGLQEIR.N
2748	3	2.1643	5.2783	0.5901	34/80	Rv1436,			0	K.GLM*TTIHAYTQDQNLQDGPHK.D
4110	3	4.763	5.2776	0.6315	35/64	Rv1094,			0	R.HEEFFANLVTHCLDYTR.D
3279	2	3.4198	5.2749	0.7185	25/30	Rv0824c,			0	K.NYYALGGQDWDPDQSK.L
3643	2	0.5396	5.2727	0.6376	22/34	Rv1442,			0	R.YGNEAIYGSSYGWASAGR.F
3411	2	-3.7808	5.2706	0.5651	24/44	Rv0350,			0	R.SETFTTADDNQPSVQIQVYQGER.E
3605	2	-2.1448	5.2705	0.6063	26/36	Rv1464,			0	R.FEAGTPM*TSQVVGLAAAAR.Y
4100	2	2.8471	5.2696	0.5668	25/32	Rv0859,			0	R.SGWDDLVLAGGVESM*SR.V
3778	3	-1.5764	5.2678	0.5834	33/80	Rv1843c,			0	R.M*M*TGVGRPQFSAVLECASAAR.Q
2112	3	-2.6821	5.2663	0.6129	35/68	Rv1061,			0	R.RNPDGTGLGVFDEHHQPR.L
5030	2	5.0532	5.2631	0.4767	24/26	Rv2220,			0	K.M*LTNLINSGFILEK.G
4490	2	-0.3635	5.262	0.5963	29/46	Rv1596,			0	R.YGPDVTTLATVPASATTTASLVTR.E
4634	3	1.3295	5.262	0.6173	34/80	Rv0884c,			0	R.LYSWAQERPYTTPFVTDPGLR.S
3878	3	3.978	5.2605	0.5961	37/88	Rv1392,			0	R.VAVETLVTTGQVHVVGEVTTSAK.E
4521	3	5.1191	5.2595	0.4899	33/64	Rv3248c,			0	R.VNVKPQVDLWTFGDTGR.S
3749	3	-2.4447	5.2591	0.6456	36/84	Rv2241,			0	K.DTSDQHVWCFLGDGEM*DEPESR.G
4563	3	3.2714	5.2586	0.6467	38/64	Rv1094,			0	R.HEEFFANLVTHCLDYTR.D
2736	3	4.1184	5.2558	0.3203	30/76	Rv0684,			0	K.IGEVHDGAATMDWM*EQEQER.G
3013	2	1.7777	5.2516	0.5115	24/30	Rv1130,			0	K.FTELADGVVEPVEQQR.F
3365	3	3.5417	5.2504	0.4831	36/76	Rv0873,			0	R.M*ASTATPIDDGQAYELEGVK.L
1035	4	3.6382	5.2477	0.5588	45/102	Rv3003c,			0	R.HEQGAGHAASGYAHVTGR.V
3209	2	2.5502	5.2472	0.501	26/34	Rv2626c,			0	K.GLAAGLDPNTATAGELAR.D
2090	2	3.1065	5.2443	0.6769	21/30	Rv0247c,			0	R.SQAQEEHGLGYCNITK.C
2994	2	1.9656	5.2409	0.3294	26/34	Rv0440,			0	K.DETTIVEGAGDTDAIAGR.V
1928	2	-1.4885	5.2378	0.6893	27/36	Rv3710,			0	R.HASDPVTIASPAQPGEAGR.H
4045	3	-0.2738	5.2369	0.6271	40/120	Rv2246,			0	R.AIQLAGLAPGDIDHVNAHATGTQVGDLAEGR.A
3403	3	3.2744	5.2368	0.5169	34/52	Rv0231,			0	R.HLYGTVVTDFSHVR.R
4714	4	3.4772	5.2351	0.6253	49/150	Rv2029c,			0	R.GAAASAAFVVASGSLPPGVAADYYQR.V
2530	2	0.2042	5.2312	0.6384	26/28	Rv0859,			0	R.FCASGLEAVNTAAQK.V
2184	2	-3.6948	5.228	0.621	22/28	Rv0761c,			0	K.LEQINDGYQDM*LNGK.N
4716	3	5.3597	5.2277	0.5652	35/76	Rv2246,			0	R.YAINNSFGFGGHNVAIAFGR.Y
5123	3	5.3062	5.2254	0.6076	33/92	Rv2178c,			0	R.LSDGDDGEPQLFDLSAHTVWIGER.T
4079	2	2.9598	5.2247	0.6645	21/24	Rv3841,			0	R.NHAMMLVQHLLDR.D
4510	3	3.4833	5.2168	0.522	32/76	Rv3246c,			0	R.GEGFDTAVIGDGTQALTAVR.E
1476	2	2.3388	5.2162	0.665	25/36	Rv2111c,			0	G.GGGGDDDDIAGSTAAGQER.R
4446	2	0.1642	5.2162	0.6568	25/34	Rv0046c,			0	R.TM*QLNVGGNM*DFLNM*LER.E
4473	2	3.2143	5.2149	0.5769	26/36	Rv0873,			0	R.GGISAFVVEADSPGITVER.R
3905	2	-3.1964	5.209	0.5967	26/34	Rv1872c,			0	R.AAFDYADGGAEDELSIAR.A
5060	3	3.3329	5.2081	0.6011	34/84	Rv3734c,			0	R.AALLEQQLTLPFAAPHSM*FNVK.V
2872	2	-1.5701	5.2052	0.616	26/28	Rv0859,			0	R.FCASGLEAVNTAAQK.V
1571	3	6.1991	5.1953	0.4995	30/68	Rv3134c,			0	R.AVAVHAAETPDDVEQGSR.L
4027	2	-0.9208	5.1942	0.5815	26/32	Rv2953,			0	R.SVEDGTGELCDTDLVLR.S
2947	3	2.5831	5.1922	0.5216	32/80	Rv2409c,			0	R.VVHTTGYVYQSPVTASYNEAR.L
4541	2	-0.9258	5.1915	0.6367	23/30	Rv2971,			0	R.LLDNPTVTSIASEYVK.T
5163	3	4.0247	5.1877	0.4998	50/112	Rv3045,			0	K.AEWGQPNYPVVPGHEIAGVVTAVGSEVTK.Y
3543	3	1.9153	5.1869	0.4722	33/72	Rv0462,			0	R.ATFCQPNVASFGLTEQQAR.N
1382	2	2.5253	5.1861	0.6185	25/38	Rv2111c,			0	R.GGGGGDDDDIAGSTAAGQER.R
3042	2	0.8845	5.185	0.5911	21/36	Rv0148,			0	R.AVANYDSVATEDGAANIIK.T
3594	2	1.4868	5.1789	0.4899	24/30	Rv3134c,			0	R.AATHAALWAVDEAVNR.D
5105	4	6.2591	5.1772	0.4817	47/150	Rv2032,			0	R.FPNPNDPLHLASIDFSPADFVTEGHR.L
2904	3	1.1744	5.177	0.5909	38/84	Rv0439c,			0	R.AATDPTTQGGQYYGPDGFGEQR.G
1269	2	4.0205	5.1757	0.6019	25/38	Rv2111c,			0	R.GGGGGDDDDIAGSTAAGQER.R
4928	3	1.759	5.1735	0.6337	30/56	Rv1094,			0	R.AADLDVLGADIEAYR.D
1410	2	-0.8292	5.1724	0.6916	25/36	Rv2111c,			0	G.GGGGDDDDIAGSTAAGQER.R
3668	4	-0.928	5.1692	0.5666	49/180	Rv2222c,			0	R.VSESDTVAHPDPSTFQVLPWATSSGHHHSAR.M
2995	3	3.4136	5.1679	0.5122	39/88	Rv0440,			0	K.VVVTKDETTIVEGAGDTDAIAGR.V
5037	3	4.4641	5.1668	0.524	39/72	Rv2028c,			0	R.VQSAAVHGELLDYLAGLGR.S
3539	3	3.6986	5.1643	0.604	39/72	Rv0131c,			0	K.M*M*LAAESLGIADGATELHK.M
4612	2	3.3955	5.1614	0.4039	27/34	Rv2029c,			0	R.AEVVVVSLGSQGALLATR.H
2623	2	0.3136	5.1577	0.6521	22/28	Rv0761c,			0	K.LEQINDGYQDM*LNGK.N
4389	5	0.7827	5.1564	0.5247	60/240	Rv2300c,			0	R.HIVLTHFDFDHIGGIADFPEAHLHVTAAEAR.G
3949	3	-3.2655	5.155	0.5406	34/96	Rv2300c,			0	R.GFASAKPLDSIGTGVVLVPM*PGHTR.G
4717	3	2.589	5.146	0.5924	40/100	Rv1436,			0	K.YYDAPIVSSDIVTDPHSSIFDSGLTK.V
4407	3	-1.9891	5.1451	0.5524	37/92	Rv3102c,			0	R.AFVNRPLVLLADEPTGNLDPETSR.D
3553	3	4.8895	5.1451	0.5666	39/72	Rv1310,			0	K.GHVFNALGDCLDEPGYGEK.F
4119	3	3.1297	5.145	0.6136	37/76	Rv2246,			0	R.YAINNSFGFGGHNVAIAFGR.Y
4807	3	5.521	5.1448	0.5927	40/100	Rv1436,			0	K.YYDAPIVSSDIVTDPHSSIFDSGLTK.V
4464	2	3.7741	5.1437	0.5542	23/30	Rv2030c,			0	K.GFGAVAAEADWPDAYR.V
2910	3	-1.9038	5.1391	0.271	37/76	Rv0684,			0	K.IGEVHDGAATM*DWMEQEQER.G
3190	3	4.6206	5.1389	0.5777	34/84	Rv1130,			0	K.IAQVAADPVDVDPEVADM*VCNR.I
4916	4	3.5068	5.1382	0.5258	50/138	Rv2029c,			0	R.IITLTM*NPALDITTSVDVVRPTEK.M
5095	3	4.9209	5.136	0.4266	36/80	Rv0859,			0	K.LKPAFEGLAALGGFDDVALQK.Y
4726	2	-0.2934	5.1343	0.5702	26/30	Rv0470c,			1	R.LFLDPTQTYSCAYFER.D
1192	2	3.2518	5.1302	0.6003	27/32	Rv3134c,			0	D.PSQLSAAGEGGGQSAAR.A
4496	3	-1.9309	5.1222	0.6175	36/104	Rv1449c,			0	R.HTPGVEITTGPLGQGLASAVGM*AM*ASR.Y
4592	3	3.7262	5.1185	0.6473	40/112	Rv1295,			0	R.MLGTQAAGAAPLVLGEPVSHPETIATAIR.I
4621	2	-3.7967	5.1183	0.6275	22/40	Rv1771,			0	R.LVTAGGEVLSLSEGDDYLAAR.V
5041	3	4.8027	5.1182	0.5027	36/60	Rv0824c,			0	K.LTDLQLLHELEPVVEK.Y
3531	3	4.4274	5.1174	0.5944	37/84	Rv2074,			0	R.ADNSPHVVAVGFTFDPK#THIAR.V
2780	3	1.6323	5.1171	0.4989	37/72	Rv0859,			0	R.AAVLASGM*PVTSGGVQLNR.F
4741	2	-1.7763	5.1144	0.547	23/28	Rv0357c,			0	M.PAIVLIGAQWGDEGK.G
2343	3	2.5913	5.1134	0.5363	30/68	Rv2222c,			0	R.LVQGGEAPTAASWGAANR.S
4917	2	3.4558	5.1127	0.4854	23/26	Rv2220,			0	K.M*LTNLINSGFILEK.G
4212	2	2.0439	5.1107	0.377	24/34	Rv0859,			0	K.AAEAWSGGYFAK#SVVPVR.D
4693	4	3.1228	5.1107	0.5752	59/180	Rv2220,			0	K.GHHEVGSGGQAEINYQFNSLLHAADDM*QLYK.Y
1915	3	2.9448	5.1092	0.5487	34/72	Rv3710,			0	R.HASDPVTIASPAQPGEAGR.H
4783	2	3.784	5.1055	0.7158	26/34	Rv1436,			0	R.VPIPTGSVTDLTVDLSTR.A
1969	2	1.3951	5.1013	0.5716	24/28	Rv2244,			0	K.IESENPDAVANVQAR.L
1925	2	1.5625	5.0969	0.5923	24/28	Rv2244,			0	K.IESENPDAVANVQAR.L
3754	3	1.5284	5.0969	0.417	35/104	Rv0296c,			0	R.LEVPADVEGVSHAPALLAPDTENAAVR.D
3149	2	1.0974	5.0958	0.6295	24/28	Rv3411c,			0	R.NLPVAEQAGQVEMVK.R
4594	3	2.4595	5.0933	0.5599	32/48	Rv2246,			0	R.IEAVPIAGFAQMR.I
4738	2	2.077	5.0909	0.5832	25/34	Rv1092c,			0	R.VDLVTTDGFLYPNAELQR.R
3473	2	6.8774	5.0876	0.6829	21/30	Rv0824c,			0	K.NYYALGGQDWDPDQSK.L
4818	3	2.7893	5.0862	0.6205	35/56	Rv1094,			0	R.AADLDVLGADIEAYR.D
3450	2	-0.0321	5.0855	0.5811	23/34	Rv1872c,			0	R.AAFDYADGGAEDELSIAR.A
3290	2	-4.0853	5.0852	0.62	23/34	Rv1392,			0	R.LDTVVISTQHAADIDLEK.T
3873	3	3.7136	5.0839	0.5273	37/64	Rv0211,			0	R.EIWSYGSGYGGNALLGK.K
3350	2	3.5947	5.0834	0.4772	24/36	Rv0059,			0	R.LLADSAVTPTTEVAYNPVK.E
4469	2	2.9153	5.0801	0.5555	20/22	Rv3127,			0	R.LVVASQLSEVLR.R
3902	3	4.6029	5.0797	0.6442	40/76	Rv0467,			0	K.ALIAAGVAGSHWEDQLASEK.K
3179	3	-0.5777	5.0792	0.6762	42/104	Rv0694,			0	R.AVDAGVSAISVSNHGGNNLDGTPASIR.A
3883	2	3.5418	5.0763	0.6224	25/32	Rv1074c,			0	K.AGEGDAFISAGVETVSR.F
4954	3	4.6632	5.0719	0.4224	34/76	Rv2845c,			0	R.LGAALEPADYALLDDDDFAK.H
4747	2	-3.3033	5.0712	0.6081	26/36	Rv1308,			0	K.LSDDLGGGSLTGLPIIETK.A
4097	3	4.676	5.0642	0.6614	36/80	Rv2159c,			0	R.LALLTGLAPHQVTDDDVAAAR.S
5001	3	5.6878	5.0619	0.5154	35/80	Rv0503c,			0	R.IVSLGAFEHFADGAGDAGFER.Y
4807	2	1.331	5.0617	0.6297	24/34	Rv0896,			0	R.LTFGFPAEPYQADPEVVR.A
4415	3	3.1419	5.0609	0.588	41/88	Rv0066c,			0	K.TIVLKPEVPLDDGDVIDSM*FM*SK.K
2804	2	2.5942	5.0607	0.6455	26/36	Rv2246,			0	K.AGVM*TPVSACASGAEAIAR.A
2642	2	1.27	5.0558	0.6028	25/34	Rv2222c,			0	R.LVQGGEAPTAASWGAANR.S
3495	2	-0.8175	5.0542	0.529	22/28	Rv0231,			0	K.NVVNSQNYVANYALR.D
3837	2	2.9064	5.0534	0.3651	28/32	Rv0511,			0	R.IVFVGSGPGDPGLLTTR.A
3923	2	0.6557	5.0526	0.6317	26/32	Rv1436,			0	R.LPCDVGLEGDDTIVVGR.A
2648	2	-1.0963	5.0523	0.5603	23/34	Rv3088,			0	R.AFTELQTEAGTTSPTTSK.S
4991	3	5.4976	5.0498	0.5186	41/76	Rv0824c,			0	K.SLHLILSHFQM*PGFQVPEFR.R
4905	4	3.4745	5.0487	0.5932	51/132	Rv1094,			0	M.AQKPVADALTLELEPVVEANMTR.H
2787	2	1.7896	5.0481	0.5853	29/36	Rv0859,			0	R.AAVLASGM*PVTSGGVQLNR.F
2140	2	2.6756	5.046	0.6081	24/32	Rv0005,			0	R.KSELYVVEGDSAGGSAK.S
1201	2	2.7689	5.0387	0.638	27/38	Rv2111c,			0	R.GGGGGDDDDIAGSTAAGQER.R
4671	3	4.1478	5.0381	0.5423	40/80	Rv1771,			0	R.LVTAGGEVLSLSEGDDYLAAR.V
3625	3	-1.2032	5.0254	0.5122	36/72	Rv2521,			0	R.STFVVDEDGKIVVAQYNVK.A
1540	3	2.1762	5.0251	0.4384	31/68	Rv3134c,			0	R.AVAVHAAETPDDVEQGSR.L
3980	2	4.839	5.0216	0.6096	23/30	Rv2624c,			0	R.YASSILGSTATELAEK.A
3361	2	-2.3023	5.0207	0.5538	23/32	Rv2030c,			0	R.GLGEDTNADEALSGFER.F
4469	3	4.2543	5.0191	0.5036	38/72	Rv0873,			0	R.GGISAFVVEADSPGITVER.R
2734	2	1.1126	5.018	0.5763	24/30	Rv2622,			0	R.SYVGAESDPNAANLVR.H
3584	2	1.381	5.0171	0.6397	23/28	Rv0761c,			0	K.LEQINDGYQDMLNGK.N
3133	2	-1.93	5.0162	0.5579	24/28	Rv0148,			0	K.YNIHANALAPIAATR.M
3935	3	2.8995	5.0096	0.4903	29/64	Rv1074c,			0	K.AGEGDAFISAGVETVSR.F
4794	2	1.6542	5.0089	0.4983	26/32	Rv3710,			0	K.TVWGVGIAPSITTASLR.A
2216	2	3.1594	5.0085	0.5946	22/30	Rv0154c,			0	R.SAFSM*TEPAVASSDAR.N
4702	2	2.6632	5.0075	0.6065	27/32	Rv0859,			0	R.SGWDDLVLAGGVESM*SR.V
4101	2	0.8266	5.0034	0.6615	25/36	Rv3002c,			0	R.ANVIDVSPESLTVEATGNR.G
2725	2	-0.3132	5.0015	0.6577	29/34	Rv2222c,			0	R.LVQGGEAPTAASWGAANR.S
3903	3	2.4371	5.0003	0.3417	33/64	Rv1095,			0	R.SLHDSFVIVDEAQSLER.N
1465	2	0.6857	4.9984	0.5435	25/34	Rv2111c,			0	G.GGGDDDDIAGSTAAGQER.R
3703	2	4.4593	4.9948	0.7533	24/30	Rv0824c,			0	K.NYYALGGQDWDPDQSK.L
2503	3	0.3206	4.9941	0.6473	33/60	Rv0651,			0	K.GGYM*DGHPLTVAEVER.I
3858	2	3.1492	4.9894	0.5834	25/32	Rv0211,			0	R.EIWSYGSGYGGNALLGK.K
4884	3	2.4253	4.9894	0.6604	33/92	Rv2220,			0	R.HYIGGLLHHAPSLLAFTNPTVNSY.K
1328	2	1.1685	4.9892	0.634	25/38	Rv2111c,			0	R.GGGGGDDDDIAGSTAAGQER.R
5024	3	3.6573	4.9878	0.4978	36/56	Rv2889c,			0	R.SADLPPAVGVLVEYR.G
2778	3	-0.304	4.9874	0.078	33/64	Rv3246c,			0	R.AKVEK#DPENPTVVLTVR.G
1026	2	0.8639	4.9864	0.6277	26/38	Rv2111c,			0	R.GGGGGDDDDIAGSTAAGQER.R
4572	3	0.163	4.9846	0.4763	33/92	Rv2222c,			0	R.GVEK#GYVLGPQAEDNVWDLTPEER.R
3997	3	2.5688	4.9845	0.5799	37/76	Rv3119,			0	R.TGELQIGDAAVVIGASAPHR.A
2722	3	3.9042	4.9844	0.4857	32/104	Rv0694,			0	R.AVDAGVSAISVSNHGGNNLDGTPASIR.A
4389	3	4.6374	4.9839	0.4693	32/60	Rv0824c,			0	K.LTDLQLLHELEPVVEK.Y
3633	2	3.4162	4.9824	0.6702	23/32	Rv1436,			0	R.LPCDVGLEGDDTIVVGR.A
4290	3	1.6899	4.9821	0.6009	30/56	Rv1094,			0	R.AADLDVLGADIEAYR.D
4055	3	-4.6069	4.9747	0.4495	39/96	Rv3800c,			0	R.TVDYIEAHGTGTILGDPIEAEALGR.V
4778	3	0.9549	4.9688	0.5745	36/68	Rv3131,			0	K.AIVAQAVLDHVTDEEYLR.E
2877	3	-0.3993	4.9681	0.5	27/52	Rv0350,			0	R.HMGSDWSIEIDGKK.Y
4904	2	0.4346	4.9664	0.6331	23/28	Rv2141c,			0	R.DLVFAFVADEEHGGK.Y
2750	2	1.2569	4.9646	0.5755	25/30	Rv2786c,			0	R.YQAAVSVGTNPTFSGR.T
3593	2	0.5222	4.9633	0.6653	22/30	Rv1655,			0	R.VFFCNSGAEANEAAFK.L
2775	2	-2.4318	4.9611	0.5504	25/28	Rv0859,			0	R.FCASGLEAVNTAAQK.V
4565	3	4.638	4.9605	0.5205	36/96	Rv1448c,			0	K.NPDYSDTLYVTELVAPHTVNTM*PEK.T
3559	3	2.8566	4.9575	0.3555	33/56	Rv2159c,			0	R.IGTWIGAAAEGQVSR.Q
1193	2	1.6	4.9568	0.6008	27/32	Rv3134c,			0	D.PSQLSAAGEGGGQSAAR.A
4180	3	2.4404	4.953	0.7053	33/80	Rv2159c,			0	R.LALLTGLAPHQVTDDDVAAAR.S
4386	2	-2.9283	4.952	0.6697	28/38	Rv2521,			0	K.APAFTLPDADGNNVSLADYR.G
3487	2	3.6892	4.9483	0.5464	23/28	Rv1392,			0	K.FVLGGPM*GDAGLTGR.K
4011	2	-1.7505	4.9468	0.5798	25/34	Rv1908c,			0	R.TLEEIQESFNSAAPGNIK.V
4468	3	4.0652	4.9455	0.4608	33/72	Rv0873,			0	R.GGISAFVVEADSPGITVER.R
1908	2	-0.9348	4.9445	0.5612	21/30	Rv0350,			0	R.ATSGDNHLGGDDWDQR.V
4496	3	4.8863	4.9442	0.5067	42/76	Rv0148,			0	K.TALDEFGAVHGVVSNAGILR.D
1871	4	1.9561	4.9425	0.5823	48/108	Rv1013,			0	R.RIEHQVAHEVVAEVDVRPR.N
3159	2	-1.1641	4.9406	0.325	20/32	Rv1013,			0	R.NVVVLGPGTIPK#TPSGK.L
3624	2	0.3545	4.9401	0.5672	23/28	Rv2222c,			0	R.FADALSM*ADNVM*TFR.Y
3839	3	-2.8931	4.9383	0.587	33/112	Rv3248c,			0	R.WASCNIFSTQDHAAAAVVVGPHGTPDEPK.G
2801	2	-3.6966	4.9377	0.4184	25/34	Rv0440,			0	K.DETTIVEGAGDTDAIAGR.V
4880	3	6.2313	4.9373	0.5597	29/80	Rv0525,			0	R.HDLAVETDPDLIESANFFEGR.R
2913	2	-0.537	4.9355	0.5914	26/34	Rv2614c,			0	R.VPAGTTAATAVGEAGLPR.R
2762	2	0.2059	4.9338	0.6506	23/30	Rv3001c,			0	K.VEEQGLDVDTPAEVAK.W
4220	2	1.5655	4.9316	0.6402	21/24	Rv3841,			0	R.NHAMMLVQHLLDR.D
4688	2	-0.0321	4.9271	0.723	25/34	Rv1436,			0	R.VPIPTGSVTDLTVDLSTR.A
3689	3	1.5984	4.9271	0.6873	36/76	Rv3720,			0	R.SIGVEHILPIAPPPQEARPR.W
3247	2	-0.0226	4.9235	0.6778	24/32	Rv0350,			0	K.VPEDTLNKVDAAVAEAK.A
2853	4	3.0977	4.9226	0.5942	43/120	Rv2464c,			0	K.IIVVRPEHDHGLPSYLPDRPR.T
3511	2	6.9469	4.9206	0.6993	28/38	Rv2220,			0	K.DGAPLM*YDETGYAGLSDTAR.H
4836	2	1.8685	4.9204	0.0283	21/34	Rv0824c,			0	R.EIAMNMGM*DGAWGQWVNR.W
4645	3	4.2662	4.9203	0.5542	38/76	Rv3871,			0	R.SGLLDAVPDTHLLGAGAINR.N
4971	3	4.3233	4.9198	0.6213	36/92	Rv0824c,			0	K.LSDVAQVAMVQNLVTEDNLPSYHR.E
4676	3	0.3572	4.9195	0.5394	40/100	Rv1436,			0	K.YYDAPIVSSDIVTDPHSSIFDSGLTK.V
2979	3	1.1376	4.9181	0.5843	28/60	Rv1837c,			0	K.VVADLTPQNQALLNAR.D
4855	3	5.1245	4.9151	0.4074	33/76	Rv2984,			0	R.NADFEVEEDRDEDLLQALER.E
3054	2	-3.6225	4.9151	0.6605	25/38	Rv2145c,			0	R.GSAAPVDSNADAGGFDQFNR.G
5073	3	4.2629	4.9121	0.5252	37/96	Rv2855,			0	R.YVPAAVFTDPQIAAVGLTENQAVAK.G
4141	3	3.9422	4.9121	0.5793	29/88	Rv1094,			0	M.AQKPVADALTLELEPVVEANM*TR.H
4721	2	-2.9829	4.9108	0.0762	23/34	Rv0824c,			0	R.EIAMNMGM*DGAWGQWVNR.W
4617	2	3.848	4.9108	0.3742	24/28	Rv2222c,			0	R.FADALSM*ADNVMTFR.Y
4617	3	3.7963	4.9108	0.5988	36/84	Rv0535,			0	R.AAVTGLPGVVDGGTMVVIQGPR.F
1268	2	4.0205	4.9107	0.5909	24/38	Rv2111c,			0	R.GGGGGDDDDIAGSTAAGQER.R
3440	3	-1.1666	4.9104	0.5958	39/96	Rv0685,			0	R.GQVVTKPGTTTPHTEFEGQVYILSK.D
4143	3	1.1641	4.905	0.47	29/60	Rv0131c,			0	K.HASFFIVMAVTKPEAR.T
3456	3	4.0903	4.9044	0.4209	34/68	Rv3464,			0	R.LHHISTDEVYGDLELDDR.A
3953	2	-0.6812	4.9041	0.5967	29/44	Rv3134c,			0	R.LVYVIDPSQLSAAGEGGGQSAAR.A
2999	2	-2.6391	4.9011	0.5944	25/28	Rv1461,			0	R.ELVDAYVNGDGNVTR.R
4927	3	4.0375	4.9008	0.5408	40/72	Rv2028c,			0	R.VQSAAVHGELLDYLAGLGR.S
1940	2	2.8088	4.9008	0.5819	23/28	Rv2244,			0	K.IESENPDAVANVQAR.L
3178	3	-4.0578	4.9	0.6102	34/120	Rv0066c,			0	R.ELTEVQGEPVDIGGYYAPDSDM*TTAVM*RPSK.T
3171	2	-1.6023	4.899	0.6167	23/30	Rv1061,			0	R.EVGADDLVLGQTDSER.V
2460	2	-1.2961	4.8977	0.5841	25/36	Rv0859,			0	R.AAVLASGM*PVTSGGVQLNR.F
4168	3	4.7738	4.8976	0.667	37/80	Rv2159c,			0	R.LALLTGLAPHQVTDDDVAAAR.S
3620	2	0.3973	4.8958	0.6433	23/30	Rv1655,			0	R.VFFCNSGAEANEAAFK.L
1595	3	-0.1541	4.8947	0.5507	35/76	Rv2141c,			0	V.TDETGASSDHSDDVAQVVSR.L
5131	4	5.4555	4.8921	0.5096	55/180	Rv2220,			0	K.GHHEVGSGGQAEINYQFNSLLHAADDMQLYK.Y
4925	3	-0.6096	4.8905	0.5676	41/84	Rv0066c,			0	K.HQELFDDLGVNVNNGLSDLYSK.I
3998	3	-2.9757	4.8874	0.5731	33/96	Rv1416,			0	R.VSLDSSTPIANGVLTTNTEEQALDR.A
3196	3	0.8216	4.8851	0.4319	30/56	Rv2241,			0	K.AQILASGVAM*PAALR.A
2839	2	1.0141	4.8843	0.6092	25/36	Rv0859,			0	R.AAVLASGM*PVTSGGVQLNR.F
2988	3	-2.4068	4.8835	0.6292	36/88	Rv0271c,			0	R.VVDTATTAGM*RPVDIDLDPSTEK.L
2718	2	-0.1804	4.8831	0.4696	23/26	Rv0470c,			0	K.DQAIAIQSQTVYDR.Y
3051	3	2.7663	4.8801	0.5145	36/84	Rv0458,			0	R.QGDPLDTETM*LGSQASNDQLEK.V
2107	2	0.633	4.8797	0.6262	24/30	Rv2006,			0	R.ILEAEGDSVNNYQASK.Q
4669	2	-2.9173	4.879	0.5488	21/36	Rv1013,			0	R.ESFAVAVESNAFEDPAEVR.R
2561	2	-0.3518	4.8781	0.4504	26/34	Rv0440,			0	K.DETTIVEGAGDTDAIAGR.V
3824	2	3.652	4.8758	0.6204	23/34	Rv0824c,			0	R.EIAM*NM*GM*DGAWGQWVNR.W
4708	3	3.132	4.873	0.5962	37/64	Rv1094,			0	R.HEEFFANLVTHCLDYTR.D
2873	2	2.359	4.8723	0.6271	23/30	Rv3001c,			0	K.VEEQGLDVDTPAEVAK.W
4076	3	0.405	4.8719	0.4379	32/60	Rv2624c,			0	R.SKVDQPASDINWIVVR.M
3907	2	3.1811	4.8692	0.1128	21/24	Rv3841,			0	R.NHAMM*LVQHLLDR.D
4517	3	7.6938	4.8639	0.4514	32/72	Rv0357c,			0	R.AKPVYEELPGWWEDISGAR.E
3134	2	0.8919	4.8618	0.6413	21/28	Rv0761c,			0	K.LEQINDGYQDMLNGK.N
4687	2	1.8557	4.8596	0.5702	22/28	Rv0644c,			0	R.VLLAGWEQFNEPVDR.I
4326	4	3.2972	4.8588	0.422	38/108	Rv0923c,			0	R.LTVHTDDTALPAWVYIDHR.V
4867	2	0.2568	4.8584	0.5613	24/32	Rv2280,			0	R.HNVLGLQAVLPTGEIIR.T
4212	2	0.6673	4.858	0.0092	21/34	Rv0824c,			0	R.EIAMNM*GM*DGAWGQWVNR.W
2395	2	-2.5518	4.8578	0.4824	22/28	Rv2246,			0	R.RLWENAGSPEVDTNR.L
2977	3	3.4093	4.8574	0.3947	36/88	Rv0440,			0	K.VVVTKDETTIVEGAGDTDAIAGR.V
4369	3	7.9762	4.855	0.3915	34/80	Rv2464c,			0	R.RPIGALLM*DQTVIAGVGNVYR.N
3672	3	3.9727	4.8523	0.4972	36/84	Rv3720,			0	R.AYVSGDLQAHGVHPGDPYELLK.T
3538	2	1.4213	4.8522	0.6149	23/28	Rv0761c,			0	K.LEQINDGYQDMLNGK.N
2554	2	-3.444	4.8515	0.631	23/34	Rv3088,			0	R.AFTELQTEAGTTSPTTSK.S
4599	2	2.067	4.849	0.6081	24/32	Rv0859,			0	R.SGWDDLVLAGGVESM*SR.V
3551	2	3.0342	4.848	0.5815	24/30	Rv1094,			0	K.LQNVADAGIFGKPQLR.Q
4895	3	3.7363	4.8479	0.5623	39/72	Rv1996,			0	R.GQGAVAGALLGSVSSSLVR.H
5127	2	2.9888	4.8468	0.4253	21/28	Rv2855,			0	R.GVFALGDVSSPYLLK.H
4576	3	2.1537	4.8462	0.5507	33/88	Rv2141c,			0	R.WVAEQLAEVGYQPEYVESGAPGR.G
4641	2	3.9855	4.8448	0.6271	22/28	Rv2220,			0	K.SVFDDGLAFDGSSIR.G
3289	2	3.384	4.8446	0.5343	22/24	Rv0684,			0	K.YLGGEELTVDEIK.G
3830	3	6.2619	4.8445	0.5427	33/68	Rv3002c,			0	R.RGFNIESLAVGATECK#DR.S
4374	2	1.4606	4.8444	0.5915	24/32	Rv1094,			0	R.AADLDVLGADIEAYRDK.L
3739	3	3.2262	4.8413	0.414	34/72	Rv2300c,			0	K.PLDSIGTGVVLVPM*PGHTR.G
3822	2	0.9534	4.8411	0.6772	27/32	Rv3710,			0	R.FEYSPESYTGTELEYAK.Q
4189	3	3.6017	4.8385	0.4736	35/88	Rv3134c,			0	R.LVYVIDPSQLSAAGEGGGQSAAR.A
4364	3	4.9495	4.8371	0.6257	35/68	Rv0458,			0	K.NAAALAVAEVWDNGKPVR.E
3002	2	2.6189	4.8366	0.5217	24/30	Rv0467,			0	R.TDAEAATLITSDVDER.D
3191	2	1.4919	4.8366	0.6251	24/28	Rv1596,			0	K.DNHVAAAGSVVDALR.A
1614	3	2.3433	4.8347	0.512	34/48	Rv1438,			0	R.TYHNEDDALVAAK.A
3428	3	5.8781	4.8333	0.6248	31/76	Rv3086,			0	R.FHSQGTDFGAM*CM*LGTFAER.A
4897	3	-4.7083	4.8323	0.5882	35/88	Rv0535,			0	R.ADTYFDFGGVHAAFADPYCPTLR.A
5198	3	4.9113	4.8311	0.414	34/72	Rv0357c,			0	R.AKPVYEELPGWWEDISGAR.E
3773	2	3.6142	4.8298	0.4795	21/24	Rv0211,			0	R.LCDQLVEAGTFIR.L
3884	2	-0.5204	4.8271	0.5906	22/34	Rv0824c,			0	R.EIAM*NM*GM*DGAWGQWVNR.W
3994	3	-4.2973	4.8271	0.5925	32/112	Rv1295,			0	R.MLGTQAAGAAPLVLGEPVSHPETIATAIR.I
3548	2	0.0676	4.8267	0.5304	25/32	Rv1843c,			0	R.DIAVTDYVTAPAGTEPR.K
3650	2	3.5786	4.8247	0.5169	20/24	Rv3029c,			0	R.EAADAVLDEINER.A
4621	3	5.2478	4.8245	0.5815	35/76	Rv2245,			0	R.YAVNNSFGFGGHNVALAFGR.Y
2889	3	2.5222	4.8241	0.4785	31/64	Rv1449c,			0	R.LSVVRPADANETAYAWR.T
4818	3	0.4963	4.822	0.5771	30/56	Rv1094,			0	R.AADLDVLGADIEAYR.D
4726	3	4.2653	4.8166	0.4673	32/84	Rv3045,			0	K.DGQPTQGGYSEAIVVDENYVLR.I
1846	3	3.1467	4.8134	0.4152	31/56	Rv1449c,			0	K.AHGAALGDDEVAAVK.K
4044	2	2.8678	4.8114	0.6513	23/30	Rv0350,			0	R.IVNEPTAAALAYGLDK.G
1326	2	4.6727	4.8102	0.7015	22/38	Rv0178,			0	R.GAAVADSQADEDDSAATAAR.G
4253	2	3.8245	4.8084	0.5042	21/24	Rv0211,			0	R.LCDQLVEAGTFIR.L
4529	2	2.1822	4.8024	0.5419	24/30	Rv0644c,			0	R.AIAQYDVNVVGLTLSK.N
3524	2	-0.4067	4.8001	0.572	31/36	Rv3801c,			0	R.FVEVAADAPNAVAQVSAGK.V
4378	3	4.3193	4.798	0.3354	27/60	Rv0470c,			0	H.FGNVQAHYDLSDDFFR.L
4103	3	3.309	4.7959	0.6259	34/56	Rv2246,			0	R.IGGHLLEEFDHQLTR.I
3636	3	1.9258	4.7954	0.4945	30/56	Rv1762c,			0	R.NMEMPQWTQGNYQAR.E
2742	3	1.892	4.7924	0.5063	33/52	Rv1201c,			0	R.RGPVTVYGVDKFPR.M
3743	3	3.2173	4.79	0.537	27/52	Rv0923c,			0	R.PAVLSDHNWLINQR.G
4171	3	3.0108	4.7872	0.4277	34/56	Rv1900c,			0	R.DVLGHIEAPTLILHR.V
3791	3	5.5879	4.7865	0.4151	32/68	Rv0161,			0	R.ASALVRPGSAEEVAEVLR.V
4494	3	3.4726	4.7821	0.591	30/68	Rv0046c,			0	R.TM*QLNVGGNM*DFLNM*LER.E
2440	2	0.6236	4.7816	0.5506	24/30	Rv3001c,			0	K.VEEQGLDVDTPAEVAK.W
1444	2	6.9168	4.7813	0.5314	24/38	Rv2111c,			0	R.GGGGGDDDDIAGSTAAGQER.R
3285	3	2.26	4.7802	0.598	32/64	Rv0350,			0	K.VPEDTLNKVDAAVAEAK.A
2891	2	1.5237	4.777	0.6273	23/30	Rv3001c,			0	K.VEEQGLDVDTPAEVAK.W
4922	2	1.0244	4.7759	0.5979	22/28	Rv2454c,			0	R.LSDQNLDHTVLGIFR.H
2573	2	0.72	4.7746	0.5816	25/34	Rv2614c,			0	R.VPAGTTAATAVGEAGLPR.R
3919	2	0.0385	4.7738	0.5277	24/36	Rv3203,			0	R.EVVDAM*LASPDYLDPAEAR.A
3119	3	3.9247	4.7736	0.5023	33/72	Rv0131c,			0	K.M*M*LAAESLGIADGATELHK.M
1071	4	3.9809	4.772	0.4741	42/108	Rv3907c,			0	R.RHEPDGGVSFHHHEVVGAK.M
3774	3	4.5278	4.7708	0.3477	32/68	Rv3634c,			0	R.LLADGHSVVGLDNFATGR.A
4014	4	2.3994	4.7704	0.5413	48/120	Rv2300c,			0	R.RHDPDLLIVCAHDPDLYQLAR.D
4070	3	2.4647	4.7679	0.6283	30/56	Rv2246,			0	R.IGGHLLEEFDHQLTR.I
2839	2	2.5679	4.7652	0.5429	19/26	Rv0467,			0	K.SAEQIQQEWDTNPR.W
3828	2	-0.1059	4.7634	0.587	22/38	Rv0470c,			0	K.YDVNVVGLTLSENQAGHVQK.M
2840	2	-5.326	4.7625	0.6986	22/30	Rv2715,			0	R.FM*DTTEPAEYDQAALR.A
3057	2	-2.6054	4.762	0.7136	27/38	Rv2145c,			0	R.GSAAPVDSNADAGGFDQFNR.G
5172	2	4.4392	4.7619	0.566	21/24	Rv2004c,			0	K.DLGDYFLAGYAVR.S
4559	3	8.7811	4.7615	0.6016	36/88	Rv0470c,			0	M.SVQLTPHFGNVQAHYDLSDDFFR.L
2103	2	-0.1225	4.7567	0.5156	21/24	Rv2244,			0	K.LEEENPEAAQALR.A
2750	2	2.0108	4.7533	0.5799	26/32	Rv0462,			0	K.VESIADGGSQVTVTVTK.D
3400	2	-4.8596	4.7516	0.5715	24/36	Rv0148,			0	R.AVANYDSVATEDGAANIIK.T
3770	2	-2.1761	4.7471	0.6309	22/34	Rv0824c,			0	R.EIAM*NM*GM*DGAWGQWVNR.W
4424	2	2.0707	4.7471	0.405	23/28	Rv2222c,			0	R.FADALSMADNVM*TFR.Y
5088	3	4.0026	4.747	0.5473	33/64	Rv0859,			0	R.SGWDDLVLAGGVESMSR.V
2485	2	-1.3398	4.7417	0.4487	21/26	Rv1996,			0	R.AVVNSGQAPVIVAR.I
5137	4	5.8349	4.7404	0.4754	50/138	Rv2737c,			0	R.DRVQALADALDDKFLHDM*LAEELR.Y
3215	2	2.2354	4.7401	0.5363	24/30	Rv2624c,			0	R.VQLAVIGGGEAGQLAR.L
2123	2	-2.6434	4.7387	0.442	22/26	Rv1996,			0	R.AVVNSGQAPVIVAR.I
4213	3	3.5793	4.7377	0.5487	35/64	Rv1074c,			0	K.GSLVGMRPDDLAVQMVR.A
4213	3	0.9656	4.7359	0.5627	39/100	Rv1436,			0	K.YYDAPIVSSDIVTDPHSSIFDSGLTK.V
3569	3	2.2874	4.735	0.4317	37/60	Rv2624c,			0	R.VQLAVIGGGEAGQLAR.L
3283	2	2.1699	4.7349	0.2105	25/36	Rv2031c,			0	R.TVSLPVGADEDDIKATYDK.G
2966	2	2.0293	4.7345	0.5104	22/26	Rv0824c,			0	R.KAVVIAVGGVYDPR.I
1514	2	2.1864	4.7337	0.602	28/34	Rv3841,			0	R.EVDVAPAASGAPHAAGGR.L
5054	2	3.0194	4.7314	0.5516	26/44	Rv1074c,			0	R.IVSTGVSGLSPEIMGLGPIEASK.K
4826	2	1.3812	4.7309	0.6316	22/30	Rv2185c,			0	K.AIADIEAYPQWISEYK.E
4895	3	1.1462	4.725	0.5634	34/112	Rv2780,			0	R.GVLM*GGVPGVEPADVVVIGAGTAGYNAAR.I
4425	2	0.1187	4.7238	0.6225	27/38	Rv3778c,			0	R.EAVADLVNADPGGVVLGADR.A
2670	2	2.809	4.7162	0.5445	21/26	Rv2246,			0	R.LWENAGSPEVDTNR.L
2985	3	1.2546	4.714	0.5532	31/56	Rv3086,			0	K.LTVHVSGTDLTLHEK.T
3413	2	2.3334	4.7121	0.4769	21/26	Rv2178c,			0	R.GDMINGFAPDAAAR.E
4412	3	7.4489	4.7121	0.4458	40/76	Rv0462,			0	V.THYDVVVLGAGPGGYVAAIR.A
3556	4	0.7676	4.7115	0.4094	48/132	Rv3224,			0	R.KPEVYADAAYVIVNKPATEYTGK.T
3213	3	3.1579	4.711	0.6163	35/72	Rv3045,			0	R.GIEQYCKPGANFTYNSIGK.D
4038	3	3.3715	4.7108	0.6411	35/76	Rv2220,			0	K.DGAPLMYDETGYAGLSDTAR.H
3647	2	1.7273	4.7107	0.4672	19/22	Rv2676c,			0	R.VEALQATYADFR.R
3924	3	4.2404	4.7076	0.6001	38/88	Rv1392,			0	R.VAVETLVTTGQVHVVGEVTTSAK.E
4639	2	-2.1889	4.7071	0.5831	23/30	Rv1442,			0	K.VVQLSTGAWFDPADPR.D
5160	4	5.4294	4.7067	0.5042	44/156	Rv0503c,			0	R.IGANYVPTLNAWADALQAHKDEAIALK.G
3410	2	1.6732	4.7064	0.5749	24/30	Rv1130,			0	K.FTELADGVVEPVEQQR.F
3135	2	0.2482	4.7041	0.5687	25/30	Rv1652,			0	K.VAVAGASGYAGGEILR.L
3423	2	0.5654	4.7038	0.6288	23/34	Rv1295,			0	R.IGSPASWTSAVEAQQQSK.G
4116	2	1.5695	4.6989	0.6239	21/28	Rv2246,			0	R.IGGHLLEEFDHQLTR.I
4342	2	-2.9553	4.6979	0.0718	21/34	Rv0824c,			0	R.EIAM*NM*GMDGAWGQWVNR.W
1239	3	2.7253	4.6971	0.3835	38/48	Rv0243,			0	K.RVDQDELAAASHR.N
2980	2	-0.8399	4.6966	0.6445	22/30	Rv2185c,			0	K.TTQTIYIDADPGEVM*K.A
4556	3	1.6525	4.6959	0.4903	34/88	Rv1094,			0	M.AQKPVADALTLELEPVVEANM*TR.H
4444	2	3.5376	4.6954	0.4711	25/30	Rv0685,			0	K.LLDQGQAGDNVGLLLR.G
4058	2	7.645	4.6951	0.4929	24/30	Rv3801c,			0	K.FDPEDTSEQLVIVGER.A
4805	2	0.4764	4.6933	0.6184	23/34	Rv0896,			0	R.LTFGFPAEPYQADPEVVR.A
3625	4	1.1113	4.6906	0.4494	45/156	Rv3280,			0	R.IDGRPVGIVANQPTHFAGCLDINASEK.A
2755	3	1.8452	4.6903	0.4768	29/68	Rv2222c,			0	R.LVQGGEAPTAASWGAANR.S
1488	2	2.4276	4.6901	0.6087	26/30	Rv2111c,			0	G.GDDDDIAGSTAAGQER.R
3739	3	0.9206	4.6887	0.472	35/60	Rv2845c,			0	R.IVDGTSWITGADQPGR.H
4039	3	1.3441	4.6873	0.2271	30/72	Rv1416,			0	R.GQTPHFDYVCDAVTQGLTR.V
1656	3	2.9663	4.6855	0.5435	33/72	Rv3710,			0	R.HASDPVTIASPAQPGEAGR.H
3376	2	-1.4216	4.6853	0.5553	24/28	Rv1323,			0	R.EFDVVVAGGQESMTK.A
2645	2	1.743	4.6848	0.4522	19/22	Rv2623,			0	R.SEEAQLVVVGSR.G
3433	2	-2.9792	4.6828	0.5146	21/32	Rv0668,			0	R.TLGTDAVDEAGNVIVER.G
3260	2	0.5013	4.6813	0.4022	23/30	Rv2882c,			0	R.NSDLGVNPTNDGALIR.V
3469	3	4.7241	4.6812	0.5642	33/76	Rv2220,			0	K.DGAPLM*YDETGYAGLSDTAR.H
4720	3	1.7635	4.6799	0.3634	32/108	Rv2241,			0	R.IPVSDAQLEENPYLPPYYHPGLNAPEIR.Y
3525	3	3.5931	4.6796	0.4493	27/60	Rv0154c,			0	R.PLAEQGVVQQAIAQSR.N
3187	3	3.0365	4.6789	0.3666	35/52	Rv3720,			0	K.AVEDEGLSDLAQVR.H
3264	5	4.1113	4.6773	0.4375	57/176	Rv3248c,			0	K.LTK#EQAEYLGVDVEGPYKPDHYR.Y
2444	2	-4.2874	4.675	0.6735	21/32	Rv0873,			0	K.IPSEYGGLNM*SQVAYNR.V
3535	3	4.07	4.6728	0.5749	36/64	Rv1074c,			0	K.GSLVGM*RPDDLAVQMVR.A
3889	3	4.1382	4.6721	0.5772	32/72	Rv1148c,			1	R.ALTGEPLPAQLTATAAAQR.E
3588	2	2.8953	4.6669	0.527	23/28	Rv3418c,			0	R.IPLDVAEGDTVIYSK.Y
4207	2	1.3364	4.6664	0.4624	20/24	Rv0824c,			0	K.ISADENLHMIFYR.D
4237	3	2.893	4.665	0.3995	35/72	Rv2300c,			0	K.PLDSIGTGVVLVPMPGHTR.G
4260	3	3.2396	4.6601	0.4396	28/64	Rv1061,			0	R.IFAHNGVVEGLDVLDER.L
1866	2	-0.7947	4.6538	0.6429	25/32	Rv2244,			0	R.AKIESENPDAVANVQAR.L
4678	3	4.4454	4.6534	0.4799	31/80	Rv2726c,			0	R.VTTAGAAQAVGVLDSLPEGVR.V
1381	2	-2.5142	4.6503	0.6316	24/38	Rv2111c,			0	R.GGGGGDDDDIAGSTAAGQER.R
1491	2	3.3024	4.6499	0.5695	23/30	Rv2477c,			0	K.GPDQQKPAGVLSGGER.N
3607	2	2.6607	4.6457	0.567	22/28	Rv2737c,			0	R.GAALIQAIPEATQGR.R
3260	4	2.4988	4.6445	0.4769	38/114	Rv0824c,			0	R.HLSM*HKPWNPHDYIPWSDGK.N
2565	2	-0.0607	4.6443	0.4686	22/24	Rv1095,			0	R.ILSCAANLAAEGK.R
2940	3	2.6367	4.644	0.5477	30/52	Rv0231,			0	R.HLYGTVVTDFSHVR.R
4866	2	3.0557	4.6439	0.4665	20/22	Rv0642c,			0	R.FDVNVIGLTLSK.N
1284	3	2.7594	4.6436	0.412	37/48	Rv0243,			0	K.RVDQDELAAASHR.N
3272	2	0.1472	4.6426	0.4997	21/30	Rv2624c,			0	R.MTDAPDNEAVLEYAAR.E
4638	2	-4.4414	4.642	0.6961	23/34	Rv1436,			0	R.VPIPTGSVTDLTVDLSTR.A
4333	2	2.3292	4.6382	0.5941	20/22	Rv3127,			0	R.LVVASQLSEVLR.R
3705	2	3.5566	4.6359	0.5637	20/30	Rv0440,			0	K.QIAFNSGLEPGVVAEK.V
2236	2	1.2454	4.6343	0.5877	23/26	Rv2150c,			0	K.VVGIGGGGVNAVNR.M
2859	3	2.6363	4.6316	0.5127	32/92	Rv0511,			0	R.AASAVVSGGPDIRPALGDPADVAK.T
3675	2	3.4057	4.6316	0.5242	23/28	Rv0440,			0	K.WGAPTITNDGVSIAK.E
3276	3	-2.8249	4.6258	0.4599	35/92	Rv2102,			0	R.ADGAAPAADHAEQVAQPLTDCLDR.Y
3617	3	3.5299	4.6225	0.4829	30/56	Rv2246,			0	R.IGGHLLEEFDHQLTR.I
3821	3	5.3269	4.6221	0.474	36/84	Rv0296c,			0	R.YRPADSAAVELPDYLPDTPEVR.Q
4485	3	2.8883	4.6194	0.542	30/88	Rv0357c,			0	R.VGSGPFPTELFDEHGEYLSK#TGR.E
2047	2	1.7443	4.6188	0.6285	23/32	Rv0242c,			0	R.VVVVGGTPEAAASTNER.I
2905	3	3.4118	4.6187	0.4654	37/68	Rv0440,			0	K.DETTIVEGAGDTDAIAGR.V
4466	3	5.2529	4.618	0.5546	39/84	Rv1996,			0	R.AAQITGEVLHGQIVPTLANISR.Q
2217	2	-2.6316	4.6179	0.6089	20/28	Rv0815c,			1	R.PVTSYTASPPDNTIR.A
3850	3	-0.5451	4.6168	0.5341	34/72	Rv0684,			0	K.VTLLDGAYHEVDSSEM*AFK.I
3170	2	-3.8077	4.6166	0.5728	24/28	Rv1056,			0	R.VFDVDGDSPVAGTVR.F
4579	3	4.8661	4.6152	0.4532	32/76	Rv0243,			0	K.LVGTLPASLGVEIPANSEPR.T
3461	2	2.6508	4.6139	0.5554	24/28	Rv1392,			0	K.FVLGGPM*GDAGLTGR.K
4832	3	3.0585	4.6137	0.3442	34/56	Rv3285,			0	K.LVEEAPAPFLTDFQR.K
4818	3	6.5558	4.6123	0.5552	34/80	Rv0503c,			0	R.IVSLGAFEHFADGAGDAGFER.Y
1157	2	2.0985	4.6108	0.5702	25/34	Rv2111c,			0	G.GGGDDDDIAGSTAAGQER.R
3761	2	-0.3411	4.6104	0.6743	24/30	Rv1185c,			0	K.DLPSAAYLQYTSGSTR.A
4041	2	4.2352	4.6086	0.1104	21/24	Rv3841,			0	R.NHAMM*LVQHLLDR.D
3627	3	3.5892	4.6072	0.5165	36/84	Rv2246,			0	R.IM*GASITSDGFHMVAPDPNGER.A
3058	2	-0.8836	4.6065	0.6026	24/32	Rv0896,			0	K.TGHTTFDVGFANTAAAK.S
3888	2	-3.612	4.6058	0.5305	24/34	Rv3411c,			0	R.GM*SGLEDSSDLVVSPYVR.M
3477	2	-1.3877	4.6053	0.6521	19/32	Rv2112c,			0	R.VGIGPSGDEPGFQLSQR.S
2805	2	-0.2536	4.6049	0.5553	23/32	Rv1245c,			0	K.VAISDVDTDGLADTEHR.L
4305	3	0.4472	4.6046	0.5381	39/68	Rv3692,			0	R.DLSAINPVAGPAELAAGR.E
3923	2	7.5984	4.6026	0.3722	19/32	Rv3248c,			0	R.VNVKPQVDLWTFGDTGR.S
3234	2	0.8867	4.6019	0.5192	22/28	Rv3441c,			0	R.TAVEQAAAELGDTGR.I
3225	2	0.9336	4.6018	0.4704	21/22	Rv2752c,			0	R.VTALGGINEIGR.N
3120	3	2.6309	4.6012	0.5521	28/72	Rv3280,			0	K.SGTAHYAASGEQDAFDYVR.E
4636	3	0.5191	4.6011	0.598	38/68	Rv3131,			0	K.AIVAQAVLDHVTDEEYLR.E
2923	2	0.4757	4.6002	0.5787	25/30	Rv1415,			0	R.GEIAGPNADGDDVLVR.V
4997	3	3.3588	4.5989	0.5746	40/96	Rv1095,			0	K.VVVFRPLYAVGGQELGYLPGSESEK.M
3928	3	0.4	4.5982	0.5393	37/88	Rv1392,			0	R.VAVETLVTTGQVHVVGEVTTSAK.E
2723	2	1.9729	4.5977	0.1114	23/24	Rv0148,			0	R.VIVVTGAGGGLGR.E
3471	2	1.1772	4.5966	0.6085	22/30	Rv0247c,			0	R.M*STFDEDEIVTVTPM*R.T
4013	3	2.9227	4.5955	0.5492	39/88	Rv0148,			0	R.VALFGNDGANFDKPPSVQDVAAR.W
2801	2	1.9234	4.5932	0.5599	23/30	Rv1475c,			0	K.TTIAPGSQVVNDYYDR.S
2824	2	2.9807	4.5926	0.5152	21/26	Rv0644c,			0	K.SEAIAIQSEEVYER.Y
3188	2	1.713	4.5925	0.2636	22/26	Rv0440,			0	K.ASVPGGGDMGGM*DF.-
2496	2	1.135	4.5919	0.4323	24/28	Rv1558,			0	R.VELQDGTVTGDYDAR.E
2863	3	2.4455	4.5908	0.5102	34/68	Rv3859c,			0	R.TVNEAVGQAGALDTTLAR.A
3227	2	2.2467	4.5906	0.6026	24/28	Rv1612,			0	R.LVGFEAAGDGVETGR.H
4230	2	0.8271	4.5898	0.6351	28/36	Rv2004c,			0	R.DCGVITGEPGVLDSGLYSR.A
4428	2	-2.921	4.5878	0.5922	25/30	Rv1925,			0	R.VVTAAPNFAYEWAAQR.G
3362	3	3.4381	4.5849	0.5297	31/72	Rv2097c,			0	R.VTTDEEIAEAVDQPPQTTR.A
2785	2	-1.4909	4.5848	0.3237	25/34	Rv0440,			0	K.DETTIVEGAGDTDAIAGR.V
4406	3	2.6333	4.5839	0.4656	30/80	Rv2581c,			0	R.VLQATNNDKDIVFTGDTLFER.A
3410	2	-0.5247	4.5835	0.6415	23/32	Rv2178c,			0	K.PAAQQPTWPADQALAM*R.T
4788	3	6.5517	4.5829	0.6784	36/96	Rv1464,			0	R.GGNPLAYLDSGATSQRPLQVLDAER.E
4430	2	0.6509	4.5823	0.4322	24/28	Rv2461c,			0	R.IIFLGSEVNDEIANR.L
1320	2	2.5142	4.5818	0.6593	26/38	Rv2111c,			0	R.GGGGGDDDDIAGSTAAGQER.R
4227	4	3.4255	4.5794	0.5478	44/138	Rv0749,			0	R.AEAFAFVEAVTAQPHHLPTNPGPR.H
3328	2	-2.9446	4.5781	0.7151	24/38	Rv2029c,			0	R.LGNAAGAAM*LLTPGTAACNR.D
2708	2	2.3557	4.5765	0.4263	19/22	Rv0470c,			1	R.DDMTLQEAQIAK.I
3867	2	-1.9383	4.5759	0.5332	22/28	Rv0873,			0	K.LREFLDTVDGSVIER.A
5122	2	5.3276	4.5753	0.4954	26/34	Rv1074c,			0	R.VVAVALGYDFLPGTTVNR.Y
3422	2	1.0539	4.5746	0.5161	23/34	Rv0148,			0	R.DGTGAGSAM*ADEVVAEIR.D
4300	2	-1.3037	4.5745	0.5428	22/32	Rv0211,			0	R.EIWSYGSGYGGNALLGK.K
2247	2	1.7235	4.5736	0.6335	22/28	Rv0815c,			1	R.PVTSYTASPPDNTIR.A
2944	2	0.2648	4.5732	0.4929	22/26	Rv0644c,			0	K.SEAIAIQSEEVYER.Y
4794	3	4.3032	4.5706	0.5806	33/72	Rv1996,			0	R.GQGAVAGALLGSVSSSLVR.H
1571	2	-4.5464	4.5704	0.614	24/36	Rv2111c,			0	R.GGGGGDDDDIAGSTAAGQE.R
4280	2	-4.5972	4.5703	0.6172	23/34	Rv0896,			0	R.LTFGFPAEPYQADPEVVR.A
4065	2	1.6028	4.5696	0.4101	20/28	Rv0467,			0	R.LAADVADVPTVVIAR.T
2949	3	1.5064	4.5691	0.5298	28/64	Rv1007c,			0	K.LLAHYHANPDFIAPETR.R
3578	2	4.0851	4.5672	0.5811	21/24	Rv3800c,			0	R.TYLEAGQIDGFVR.T
3502	2	-0.3058	4.5618	0.5473	20/30	Rv2624c,			0	R.MTDAPDNEAVLEYAAR.E
2839	3	0.0673	4.5611	0.4211	27/56	Rv2241,			0	K.AQILASGVAM*PAALR.A
4493	3	4.0618	4.5604	0.3574	32/64	Rv1095,			0	R.SLHDSFVIVDEAQSLER.N
3604	3	-1.1606	4.5603	0.5237	38/92	Rv2178c,			0	R.LDAALAKPAAQQPTWPADQALAM*R.T
4003	3	-2.9757	4.5593	0.5378	31/96	Rv1416,			0	R.VSLDSSTPIANGVLTTNTEEQALDR.A
4122	2	4.6246	4.559	0.5235	20/24	Rv0824c,			0	K.ISADENLHMIFYR.D
3015	3	4.5187	4.5582	0.5334	35/60	Rv1130,			0	K.FTELADGVVEPVEQQR.F
2952	2	2.5745	4.5565	0.6597	22/26	Rv1130,			0	R.IIDNAAVSAASMVR.R
3632	3	3.2455	4.5563	0.4545	35/68	Rv0357c,			0	R.LEQLAGAPVSCIGVGPGR.E
3396	3	2.3559	4.5561	0.3463	28/60	Rv2624c,			0	R.MTDAPDNEAVLEYAAR.E
3941	2	3.0495	4.5552	0.5016	25/28	Rv3833,			0	R.M*LAVLQDQLPTTSIR.E
4536	2	3.3459	4.5551	0.6244	22/26	Rv3285,			0	R.TIDEIPELYESAVR.E
4238	3	3.5496	4.5528	0.4012	33/72	Rv0635,			0	K.HANIATAEAQIVQVDQVLK.F
3377	2	2.6293	4.5522	0.5739	23/26	Rv2845c,			0	R.DFTADGTIEAAEVR.E
4310	2	1.517	4.5521	0.624	22/30	Rv0672,			0	R.YNSELAAVYEPLLTSR.E
2405	2	-3.8586	4.5518	0.5719	25/36	Rv2246,			0	K.AGVM*TPVSACASGAEAIAR.A
4599	3	-0.5289	4.5465	0.5009	37/68	Rv3131,			0	K.AIVAQAVLDHVTDEEYLR.E
3799	3	2.201	4.5446	0.5848	32/68	Rv0458,			0	K.NAAALAVAEVWDNGKPVR.E
3706	2	0.5049	4.5445	0.5037	22/24	Rv0684,			0	K.YLGGEELTVDEIK.G
4007	2	2.2247	4.5387	0.628	22/32	Rv2178c,			0	K.PAAQQPTWPADQALAMR.T
3345	3	1.8547	4.5376	0.5405	30/56	Rv0914c,			0	R.VAQGDSAPYLLPHVR.A
4598	4	-0.0248	4.5372	0.4614	43/174	Rv1130,			0	R.AEVTLHSGEVIVDELAVADAHPLGTRPFER.K
4901	3	4.7986	4.5372	0.6539	36/68	Rv0896,			0	R.LTFGFPAEPYQADPEVVR.A
5171	3	5.2166	4.5366	0.606	35/104	Rv2245,			0	R.DGVIPPTLNYETPDPEIDLDVVAGEPR.Y
2191	2	1.7527	4.5362	0.6159	29/36	Rv3841,			0	R.EVDVAPAASGAPHAAGGRL.-
3634	3	6.224	4.5359	0.6315	25/56	Rv2222c,			0	R.FADALSM*ADNVM*TFR.Y
4297	2	-2.655	4.5351	0.0103	20/34	Rv0824c,			0	R.EIAMNM*GM*DGAWGQWVNR.W
3657	3	0.0885	4.5343	0.5552	30/92	Rv2280,			0	R.YTVYPGELSSSVGGNVGTNAGGMR.A
4597	2	2.9513	4.5323	0.5926	26/32	Rv1449c,			0	R.HPDYWTEIDSAAVDTIR.V
4727	3	2.2316	4.5322	0.4451	34/68	Rv0462,			0	K.VLQAIGFAPNVEGYGLDK.A
4566	3	2.2729	4.5314	0.5189	30/108	Rv1074c,			0	R.ELGIDEDKLNISGGAIALGHPFGM*TGAR.I
3475	3	1.6918	4.5309	0.4965	32/104	Rv0814c,			1	R.ALSAAGNGDAVVQPSGAGIHEVDVK#IT.-
4385	3	3.3008	4.5292	0.3695	34/64	Rv1095,			0	R.SLHDSFVIVDEAQSLER.N
4964	2	3.0985	4.5292	0.7012	23/28	Rv1655,			0	R.GALLVLDEVQTGMGR.T
3382	2	-0.5959	4.529	0.6314	25/32	Rv3710,			0	R.FEYSPESYTGTELEYAK.Q
3381	2	2.9107	4.529	0.4871	21/26	Rv2614c,			0	R.IYGTAWESQEALDR.H
4314	4	2.5062	4.5289	0.4876	49/198	Rv2245,			0	R.SLELAGLSPADIDHVNAHGTATPIGDAAEANAIR.V
3756	3	2.3369	4.5284	0.6232	33/68	Rv0824c,			0	R.EIAM*NM*GM*DGAWGQWVNR.W
4624	2	-4.1253	4.5265	0.5411	23/28	Rv0357c,			0	M.PAIVLIGAQWGDEGK.G
3939	3	3.1156	4.5261	0.0151	33/72	Rv0131c,			0	K.MM*LAAESLGIADGATELHK.M
4845	2	3.1217	4.5257	0.6484	24/30	Rv0672,			0	R.YNSELAAVYEPLLTSR.E
5063	2	0.0764	4.5246	0.5166	23/34	Rv2032,			0	R.DLVAALIGQPATPQALVR.V
3376	2	-0.1754	4.5207	0.1703	22/36	Rv2031c,			0	R.TVSLPVGADEDDIK#ATYDK.G
3391	2	3.5867	4.5199	0.5485	22/30	Rv0006,			0	R.IIAADGDVSDEDLIAR.E
4281	2	2.9401	4.5195	0.6478	23/28	Rv1094,			0	R.AADLDVLGADIEAYR.D
4469	2	-0.7797	4.5193	0.5698	23/36	Rv3139,			0	R.GAALGQVELCGVSVPLNAR.L
4158	2	1.4466	4.5192	0.4118	22/28	Rv0946c,			0	K.TFSTLETLTNATAAR.R
3717	2	0.7837	4.5184	0.5765	20/30	Rv0440,			0	K.QIAFNSGLEPGVVAEK.V
4711	3	3.67	4.5183	0.4722	37/76	Rv2178c,			0	R.NLQTAEIYASHEALVLDYER.A
4860	3	0.4033	4.5179	0.4299	34/72	Rv2936,			0	R.IILIDHGIIIAEGTANELK.H
4217	2	1.5205	4.516	0.5684	23/32	Rv2454c,			0	R.NAAPSGTAALQSLLHGR.D
3289	2	3.3096	4.5149	0.5428	21/26	Rv1612,			0	R.LLGAEVVAVQTGSK.T
2749	3	2.3394	4.5143	0.4405	27/56	Rv2300c,			0	R.HVLRPAFLQAETAAR.Q
4567	2	5.2786	4.514	0.5496	26/44	Rv1074c,			0	R.IVSTGVSGLSPEIM*GLGPIEASK.K
2988	2	-3.7301	4.5139	0.4096	28/34	Rv0440,			0	K.DETTIVEGAGDTDAIAGR.V
3544	3	3.0619	4.5132	0.1021	29/48	Rv3841,			0	R.NHAM*MLVQHLLDR.D
2843	3	3.3729	4.5131	0.4636	29/52	Rv0467,			0	K.SAEQIQQEWDTNPR.W
1041	3	-2.7023	4.5125	0.5592	39/68	Rv3003c,			0	R.HEQGAGHAASGYAHVTGR.V
3471	2	0.4169	4.5111	0.5176	23/30	Rv1094,			0	K.LQNVADAGIFGKPQLR.Q
3354	2	2.6803	4.5106	0.5831	21/30	Rv1017c,			0	R.GCDAFVLQSCPAPVNR.W
4314	3	-1.098	4.5102	0.3063	32/104	Rv0296c,			0	R.LEVPADVEGVSHAPALLAPDTENAAVR.D
2492	2	-3.3	4.51	0.6099	25/32	Rv0462,			0	K.VESIADGGSQVTVTVTK.D
2969	2	-1.091	4.5096	0.2714	22/28	Rv1762c,			0	R.NM*EMPQWTQGNYQAR.E
1878	2	2.9688	4.5093	0.5622	19/22	Rv3720,			0	R.NNLQLHHVLATK.V
3541	3	3.3933	4.5091	0.4896	33/68	Rv1908c,			0	R.TLEEIQESFNSAAPGNIK.V
3721	3	0.7951	4.5063	0.422	32/84	Rv0458,			0	R.QGDPLDTETMLGSQASNDQLEK.V
3749	3	1.1401	4.5031	0.5611	28/84	Rv0458,			0	R.QGDPLDTETMLGSQASNDQLEK.V
1515	2	1.3903	4.5013	0.567	22/26	Rv0640,			0	K.KTDLNANDVDAAAK.I
4152	3	-0.3821	4.5002	0.5744	34/108	Rv2241,			0	R.IPVSDAQLEENPYLPPYYHPGLNAPEIR.Y
3992	2	-0.2287	4.4993	0.5037	21/34	Rv3720,			0	R.SIGVEHILPIAPPPQEAR.P
3900	3	4.0656	4.4972	0.4765	33/68	Rv0183,			0	R.RAPALTAPLLVLHGTDDR.L
4279	2	2.3065	4.4968	0.6289	24/28	Rv1596,			0	R.VPPGEALMTLEAQTR.G
3063	2	0.9877	4.4928	0.603	23/30	Rv2032,			0	R.VGLAPEMEEPPPATPR.R
1133	2	4.1529	4.4915	0.4252	23/28	Rv2215,			0	K.APAPAAQAAAAPAPK.A
3890	2	1.579	4.4908	0.5601	25/32	Rv3710,			0	R.FEYSPESYTGTELEYAK.Q
4707	2	2.5291	4.4907	0.6232	24/28	Rv2460c,			0	R.YILPSFIEHSSFGVK.E
3389	2	-0.0314	4.4894	0.1061	21/24	Rv3841,			0	R.NHAM*MLVQHLLDR.D
2976	4	1.4414	4.4878	0.3465	43/132	Rv0440,			0	K.VVVTKDETTIVEGAGDTDAIAGR.V
3454	2	0.456	4.4871	0.5292	23/28	Rv2953,			0	R.WVSGGSVATYSEAMR.T
3836	2	1.1982	4.4863	0.5265	18/20	Rv1094,			0	R.HEEFFANLVTH.C
3810	2	-0.2039	4.4834	0.626	25/32	Rv1436,			0	R.LPCDVGLEGDDTIVVGR.A
4663	3	2.4185	4.4826	0.5198	38/76	Rv0148,			0	K.TALDEFGAVHGVVSNAGILR.D
2789	2	-3.27	4.4809	0.5546	24/36	Rv2246,			0	K.AGVM*TPVSACASGAEAIAR.A
3227	3	1.9959	4.4806	0.4754	29/64	Rv1449c,			0	R.LSVVRPADANETAYAWR.T
3753	2	0.5665	4.4798	0.5701	26/34	Rv3778c,			0	R.LVAVNSASGTLGGVTDLR.A
3933	2	3.1996	4.4796	0.5672	25/32	Rv1074c,			0	K.AGEGDAFISAGVETVSR.F
4555	4	5.2574	4.4786	0.614	51/174	Rv2222c,			0	R.HAIDALEFM*GISVEFSHHEGAPGQQEIDLR.F
4429	4	2.1704	4.477	0.5811	51/174	Rv2222c,			0	R.HAIDALEFM*GISVEFSHHEGAPGQQEIDLR.F
4507	2	0.0526	4.4768	0.6251	23/28	Rv0462,			0	K.YWGGVCLNVGCIPSK.A
3645	2	3.7157	4.4762	0.434	22/26	Rv3720,			0	K.AVEDEGLSDLAQVR.H
2238	2	1.1874	4.4752	0.6046	25/32	Rv1077,			0	R.IVGADPEGSVYSGGAGR.P
3626	2	1.4482	4.4737	0.5411	23/30	Rv0511,			0	K.TGGFDAVCFTSSSTVR.N
4170	3	4.9597	4.4731	0.5025	35/72	Rv0873,			0	R.FPLGLIHPFPKPSDAEEAR.T
3425	3	2.119	4.4728	0.557	31/76	Rv2220,			0	K.DGAPLM*YDETGYAGLSDTAR.H
3364	3	-0.2071	4.4723	0.5742	32/104	Rv2909c,			0	K.AAEPAPQPEQPDTPALGGEQAELTAES.-
4577	2	-0.6305	4.4709	0.6028	23/36	Rv3203,			0	R.EVVDAMLASPDYLDPAEAR.A
4070	3	-0.4214	4.4708	0.6655	31/84	Rv2241,			0	K.DTSDQHVWCFLGDGEMDEPESR.G
2704	3	3.2694	4.4697	0.3411	33/56	Rv0814c,			1	R.VVDGDGQAVGGAFVR.L
3052	2	-1.5642	4.4696	0.5058	20/28	Rv2461c,			0	R.SNSQGLSLTDSVYER.L
4456	3	6.4963	4.4693	0.5345	29/80	Rv2243,			0	R.EHTVTAIVEFPPAGTLSGIAK.R
3527	2	-2.4552	4.4692	0.5859	22/30	Rv1094,			0	K.LQNVADAGIFGKPQLR.Q
5124	2	-2.1697	4.4672	0.5555	25/40	Rv2029c,			0	R.FVLPGPSLTVAEQEQCLDELR.G
5631	2	0.8192	4.4661	0.4726	22/34	Rv0046c,			0	K.VGFDLSDAIFASENNTIK.I
3188	2	-1.6214	4.4659	0.635	22/28	Rv2222c,			0	R.FADALSM*ADNVM*TFR.Y
4730	2	0.3566	4.465	0.5716	22/30	Rv3754,			0	R.SDGFDAITDLNQTLTR.A
4815	2	3.3924	4.4648	0.638	23/28	Rv1094,			0	R.AADLDVLGADIEAYR.D
792	3	3.265	4.4641	0.5109	31/56	Rv0073,			0	R.M*NHRPGDLSGGQQQR.V
2658	2	5.2601	4.462	0.4366	25/34	Rv0440,			0	K.DETTIVEGAGDTDAIAGR.V
3012	3	-1.4182	4.4584	0.5252	31/72	Rv3280,			0	K.SGTAHYAASGEQDAFDYVR.E
2102	2	-4.3969	4.4571	0.5447	23/26	Rv3436c,			0	R.ISDFDGNDGLQAGR.D
4309	3	5.1261	4.4569	0.4413	34/60	Rv0672,			0	R.YNSELAAVYEPLLTSR.E
2961	2	1.9634	4.4542	0.5102	23/30	Rv2845c,			0	R.EGDPSPDGAGPLVMAR.G
4135	2	2.0417	4.4531	0.4785	20/22	Rv0643c,			2	R.YDVNVVGLTLSK.N
4070	2	2.3617	4.4501	0.5652	21/24	Rv1855c,			0	R.LQLGALVTGNTYR.S
4565	2	2.6022	4.4497	0.509	22/28	Rv0896,			0	K.ELEEAALTDDYFIER.K
3115	3	0.7853	4.4491	0.4868	23/36	Rv2952,			0	R.HRLPGLDFVR.G
1424	2	2.9117	4.4491	0.563	25/30	Rv3841,			0	V.DVAPAASGAPHAAGGR.L
1951	3	3.9249	4.4489	0.441	29/56	Rv2244,			0	K.IESENPDAVANVQAR.L
3295	2	2.5213	4.4484	0.5409	23/28	Rv1295,			0	R.GMTMAVTDALAHGQR.A
4585	3	4.1636	4.4481	0.6235	33/64	Rv1094,			0	R.HEEFFANLVTHCLDYTR.D
1775	2	2.0262	4.4462	0.4919	21/28	Rv2241,			0	K.GSGHQEVATTMATVR.T
1297	3	4.2173	4.4459	0.4871	29/68	Rv3134c,			0	R.AVAVHAAETPDDVEQGSR.L
4724	3	3.3619	4.4455	0.3907	30/68	Rv1328,			0	R.VPLLLLDSDIPENEHDLR.N
3557	2	0.9086	4.4453	0.5588	23/34	Rv0054,			0	R.FTPSGAAVANFTVASTPR.I
2617	3	2.3163	4.4448	0.4775	29/64	Rv1676,			0	R.LQDINDQPVDVPAATGR.T
2827	2	0.3499	4.442	0.5428	22/32	Rv0007,			0	R.FISGASAPVTGPAAAVR.T
5050	2	3.8059	4.4412	0.519	18/30	Rv0824c,			0	K.LTDLQLLHELEPVVEK.Y
3662	3	3.9852	4.4407	0.2714	30/52	Rv2243,			0	R.LTALEK#LAEDPPAK.A
3986	2	-3.1072	4.4403	0.4978	20/28	Rv2737c,			0	R.EGSLIDM*GVDQGLIR.K
4516	2	3.6079	4.4403	0.5753	19/22	Rv3127,			0	R.LVVASQLSEVLR.R
2557	2	2.8754	4.4385	0.5411	23/28	Rv0814c,			1	R.VVDGDGQAVGGAFVR.L
2829	2	-2.6297	4.4382	0.586	19/30	Rv3001c,			0	K.VEEQGLDVDTPAEVAK.W
2638	2	3.798	4.438	0.4782	19/30	Rv2228c,			0	K.IVATESPTSPGWTGAR.G
4609	3	-1.3828	4.4376	0.6558	35/84	Rv3248c,			0	K.DHAILGNIGHFDNEIDMAGLER.S
4607	3	2.7022	4.4345	0.4478	33/76	Rv2178c,			0	R.NLQTAEIYASHEALVLDYER.A
4509	3	3.8964	4.434	0.5248	31/72	Rv3029c,			0	K.VTDEGEGGNQIVQYLVAQK.I
2755	2	0.6936	4.4328	0.5467	22/32	Rv2032,			0	R.IDVIADDM*RPELAAASK.L
3501	2	2.6706	4.4327	0.5318	23/28	Rv1683,			0	R.VTEILTDPTNLDAAR.Q
3277	3	3.7825	4.4312	0.5382	40/72	Rv2246,			0	K.AGVMTPVSACASGAEAIAR.A
4952	2	5.421	4.4311	0.5949	20/30	Rv0824c,			0	K.LTDLQLLHELEPVVEK.Y
2339	2	1.7652	4.4295	0.1135	23/24	Rv0148,			0	R.VIVVTGAGGGLGR.E
4869	3	-0.9567	4.426	0.5635	34/88	Rv1636,			0	K.NVEERPIVGAPVDALVNLADEEK.A
3378	2	3.3015	4.424	0.5674	23/28	Rv3411c,			0	R.SAAAALVDAGADAVK.V
2943	2	0.7255	4.4222	0.5839	22/28	Rv1323,			0	R.EFDVVVAGGQESM*TK.A
1977	2	2.188	4.4209	0.5685	22/28	Rv1533,			0	K.YIGAEQGGIDAQQAR.E
4805	3	4.052	4.4208	0.6239	35/68	Rv0896,			0	R.LTFGFPAEPYQADPEVVR.A
4657	3	3.0597	4.4205	0.0055	29/68	Rv0824c,			0	R.EIAMNM*GMDGAWGQWVNR.W
4179	3	3.1124	4.4203	0.5336	35/92	Rv2581c,			0	K.LLVLDDSTVVLPGHGNSTTIGAER.R
4363	2	-2.3188	4.4196	0.4546	25/30	Rv0685,			0	K.LLDQGQAGDNVGLLLR.G
4058	4	3.9867	4.4186	0.4686	44/168	Rv3149,			0	R.ILAGLPDQRPDEGQGGPGAPTLAGLQVAR.K
1463	2	-2.2565	4.4164	0.6242	24/30	Rv2111c,			0	G.GDDDDIAGSTAAGQER.R
3333	2	0.7031	4.4155	0.5416	20/32	Rv1194c,			0	R.ATIAANPAIANDPVLAK.V
1503	3	1.5232	4.4136	0.5395	33/56	Rv0685,			0	R.HYAHVDAPGHADYIK.N
2429	2	0.7484	4.4135	0.5315	24/34	Rv0440,			0	K.KTDDVAGDGTTTATVLAQ.A
1850	2	2.2245	4.4134	0.5656	21/24	Rv0652,			0	K.AKLEAAGATVTVK.-
4674	2	3.3337	4.4114	0.6124	22/26	Rv3285,			0	R.TIDEIPELYESAVR.E
3716	2	1.363	4.4107	0.5231	24/30	Rv2845c,			0	R.IVDGTSWITGADQPGR.H
3644	3	1.8648	4.4093	0.5968	31/76	Rv3720,			0	R.SIGVEHILPIAPPPQEARPR.W
2002	2	2.2898	4.4083	0.4457	21/24	Rv2004c,			0	R.CIDTQGEVGAVAR.R
4788	4	6.0329	4.4074	0.4775	49/162	Rv1074c,			0	R.ELGIDEDKLNISGGAIALGHPFGMTGAR.I
3915	3	0.0197	4.4073	0.523	35/92	Rv3801c,			0	R.LHAVLDDCAPSTILTTTDSAEGVR.K
3638	4	3.1721	4.4071	0.4716	39/96	Rv3734c,			0	R.HRPLWELHVVEGLNDGR.F
3900	3	4.058	4.4045	0.5023	31/64	Rv3248c,			0	R.VNVKPQVDLWTFGDTGR.S
1564	3	2.4948	4.4045	0.4988	29/68	Rv3134c,			0	R.AVAVHAAETPDDVEQGSR.L
4381	4	5.4191	4.4029	0.3464	44/198	Rv2245,			0	R.SLELAGLSPADIDHVNAHGTATPIGDAAEANAIR.V
2506	3	0.6273	4.4021	0.5593	32/76	Rv1295,			0	R.AVLCASTGNTSASAAAYAAR.A
4291	2	3.2965	4.4016	0.5194	23/30	Rv0685,			0	R.ELLAAQEFDEDAPVVR.V
1478	2	-0.3242	4.4007	0.6258	23/32	Rv2111c,			0	G.GGDDDDIAGSTAAGQER.R
3324	3	3.4228	4.4002	0.582	29/48	Rv3841,			0	R.NHAM*M*LVQHLLDR.D
2763	3	2.9525	4.4	0.5093	29/56	Rv2300c,			0	R.HVLRPAFLQAETAAR.Q
4202	3	3.7511	4.3992	0.05	25/68	Rv0859,			0	K.AAEAWSGGYFAK#SVVPVR.D
4823	3	4.1405	4.3992	0.018	33/68	Rv0824c,			0	R.EIAMNM*GMDGAWGQWVNR.W
3636	2	4.5091	4.399	0.5737	22/30	Rv0440,			0	K.QIAFNSGLEPGVVAEK.V
4622	3	2.863	4.3981	0.5209	31/56	Rv2220,			0	K.SVFDDGLAFDGSSIR.G
3018	2	-2.507	4.3977	0.5296	21/28	Rv3099c,			0	R.VVDDFGGPAPTATIR.L
3522	2	3.8942	4.3965	0.5656	24/28	Rv1392,			0	K.FVLGGPM*GDAGLTGR.K
3093	3	1.9081	4.3965	0.3452	26/44	Rv3003c,			0	R.KPVLYVGGGVIR.G
3203	2	0.4714	4.396	0.5236	22/30	Rv2624c,			0	R.M*TDAPDNEAVLEYAAR.E
3518	2	3.283	4.3916	0.6222	25/34	Rv3149,			0	R.LGPPPDEPNQFVVEGAPR.S
4971	3	4.3443	4.3911	0.501	27/84	Rv3734c,			0	R.AALLEQQLTLPFAAPHSM*FNVK.V
3882	2	3.4188	4.3905	0.6069	21/26	Rv1780,			0	R.FIAQYVSAEIDSPK.S
4467	2	3.336	4.3895	0.5799	22/28	Rv2220,			0	K.SVFDDGLAFDGSSIR.G
4404	3	4.7631	4.3886	0.4666	31/80	Rv1133c,			0	R.LHLPPLPTTTIGSYPQTSAIR.V
2603	2	0.5768	4.3885	0.4944	22/24	Rv1095,			0	R.ILSCAANLAAEGK.R
2771	2	2.9302	4.3884	0.5858	23/28	Rv1612,			0	R.LVGFEAAGDGVETGR.H
4894	2	1.4319	4.3877	0.5579	24/38	Rv0511,			0	R.LTSYGALPVEVPTIAVEPPR.S
4198	3	3.0125	4.3862	0.018	29/68	Rv0824c,			0	R.EIAMNM*GM*DGAWGQWVNR.W
3183	2	2.7628	4.3842	0.5602	21/26	Rv1612,			0	R.LLGAEVVAVQTGSK.T
3292	2	3.295	4.3839	0.4945	22/26	Rv1612,			0	R.LLGAEVVAVQTGSK.T
4388	3	3.7019	4.3838	0.4412	32/64	Rv1095,			0	R.SLHDSFVIVDEAQSLER.N
3126	2	2.1929	4.3828	0.4669	19/24	Rv1295,			0	K.GYTEYHQLGLIDK.L
3804	3	4.4902	4.382	0.4115	30/72	Rv2300c,			0	K.PLDSIGTGVVLVPM*PGHTR.G
3012	2	2.2656	4.3813	0.5792	24/30	Rv1415,			0	R.GEIAGPNADGDDVLVR.V
4444	3	3.9169	4.3797	0.6053	29/64	Rv1449c,			0	K.LPDGWDADLPHWEPGSK.A
2724	3	2.1129	4.3792	0.5042	30/68	Rv2222c,			0	R.LVQGGEAPTAASWGAANR.S
2984	2	0.3362	4.3791	0.6156	25/38	Rv0873,			0	R.M*ASTATPIDDGQAYELEGVK.L
2880	2	-0.8175	4.3788	0.5602	22/28	Rv3683,			0	R.YDTIAGPASPAANLR.L
3416	3	-2.6611	4.3781	0.6139	39/104	Rv0530,			0	R.LDPTAYGAYYSGPDEGPASPAERPPYR.L
4342	3	3.0296	4.3773	0.5219	24/76	Rv0511,			0	R.LTSYGALPVEVPTIAVEPPR.S
4994	2	4.5241	4.377	0.5886	23/28	Rv2477c,			0	K.VILDDVTLSFYPGAK.I
2838	2	-2.2482	4.3733	0.6313	24/30	Rv3441c,			0	R.M*VQTGSSLSDLASAM*R.T
1512	3	5.6486	4.3733	0.559	37/76	Rv2111c,			0	R.GGGGGDDDDIAGSTAAGQER.R
3201	2	1.5023	4.3728	0.5987	24/28	Rv1612,			0	R.LVGFEAAGDGVETGR.H
3317	3	-2.7294	4.3726	0.4792	37/88	Rv2135c,			0	R.VVQAHPSAAVFPGGEGLAQVQTR.A
3993	3	1.9979	4.3724	0.5316	30/64	Rv2987c,			0	K.LIEQSPGLEITANLQDR.I
3259	2	2.7167	4.3722	0.6418	24/28	Rv2141c,			0	K.ANVVPATAEAVVDCR.V
2097	2	0.023	4.3716	0.5955	23/28	Rv3841,			0	V.APAASGAPHAAGGRL.-
3710	2	0.7	4.3704	0.3526	18/32	Rv1213,			0	R.LSGLAGEYITPVPAQQR.L
3298	2	1.5782	4.3696	0.5657	24/30	Rv2845c,			0	R.IVDGTSWITGADQPGR.H
2087	2	2.8922	4.3691	0.5551	23/30	Rv3577,			0	R.TGAQLVGGESAANVGR.G
3651	3	2.9438	4.369	0.5499	26/64	Rv0873,			0	K.IPSEYGGLNMSQVAYNR.V
4520	5	3.3065	4.3687	0.393	70/248	Rv1996,			0	R.PARPPHAPVVVGIDGSPTSGLAAEIAFDEASR.R
2619	2	1.162	4.3675	0.4924	20/22	Rv2623,			0	R.SEEAQLVVVGSR.G
4338	2	2.2519	4.3657	0.5658	25/32	Rv0211,			0	R.EIWSYGSGYGGNALLGK.K
5010	3	5.192	4.3654	0.566	36/88	Rv2030c,			0	R.VAIDAPGGVPTHEVLAELVGDAR.I
3241	2	3.7103	4.3642	0.5338	21/32	Rv1449c,			0	R.LSVVRPADANETAYAWR.T
4902	2	3.3939	4.3626	0.6416	24/34	Rv0896,			0	R.LTFGFPAEPYQADPEVVR.A
4230	2	5.4394	4.3624	0.5981	22/24	Rv3633,			0	R.LQELIGYGLYAGK.M
4328	4	-4.2153	4.362	0.4628	41/180	Rv3722c,			0	R.GKPSAEQLDLSNQLLSLPGDDYRDPEGTDTR.N
4066	2	0.3125	4.3615	0.4851	22/38	Rv2220,			0	R.GFQSIHESDM*LLLPDPETAR.I
2973	2	0.1939	4.3611	0.4433	21/26	Rv0824c,			0	R.KAVVIAVGGVYDPR.I
3595	2	2.2292	4.3607	0.6138	26/34	Rv0357c,			0	R.LEQLAGAPVSCIGVGPGR.E
1440	2	2.7047	4.3596	0.3828	20/22	Rv3710,			0	R.AEVQAIATDGAR.K
5068	2	4.1711	4.359	0.5199	18/22	Rv1185c,			0	R.SELTSPLAFLQR.P
3612	3	2.8201	4.3577	0.1116	27/52	Rv3710,			0	R.AIVHFYNSTSILQR.R
3369	2	4.2285	4.355	0.3291	21/24	Rv0824c,			0	K.DLELACDKFEVSK.Q
2519	2	1.5731	4.3546	0.5159	19/34	Rv1411c,			0	K.TLSGDLTTNPTAATGNVK.L
3653	2	-1.921	4.352	0.5395	22/32	Rv1074c,			0	K.AGEGDAFISAGVETVSR.F
4343	3	0.0423	4.3512	0.5654	29/72	Rv0684,			0	K.VTLLDGAYHEVDSSEM*AFK.I
2803	3	4.1488	4.3494	0.5311	33/56	Rv0495c,			0	R.RPVHPGQEVELDFAR.E
4007	3	2.2639	4.3491	0.407	33/68	Rv1908c,			0	R.TLEEIQESFNSAAPGNIK.V
4358	3	3.914	4.3488	0.4667	39/76	Rv0148,			0	K.TALDEFGAVHGVVSNAGILR.D
4317	3	1.6392	4.3482	0.4655	31/96	Rv2300c,			0	R.GFASAKPLDSIGTGVVLVPMPGHTR.G
3378	2	-2.3944	4.3481	0.4384	20/28	Rv1148c,			1	R.TDINDLTLACGPDNR.L
4485	2	2.8634	4.3463	0.59	21/30	Rv2111c,			0	R.EKLTEETDDLLDEIDD.V
3219	2	-3.8761	4.3455	0.517	20/46	Rv0511,			0	R.AASAVVSGGPDIRPALGDPADVAK.T
3818	3	5.1138	4.3451	0.5823	35/68	Rv0824c,			0	R.EIAM*NM*GM*DGAWGQWVNR.W
4193	2	5.8575	4.3427	0.5122	20/22	Rv0643c,			2	R.YDVNVVGLTLSK.N
3912	2	1.8401	4.3423	0.4666	19/24	Rv0672,			0	K.AFGAYLIDQPLM*R.N
4823	3	5.1264	4.3391	0.3828	29/84	Rv1082,			0	R.AHATQIDPNAEFFAAPLAWQER.L
3535	2	3.8497	4.3344	0.3151	19/20	Rv3841,			0	R.EALALALDQER.T
4192	3	-1.0837	4.3333	0.3535	31/80	Rv3720,			0	K.FTAYDGSTAGQDDATLGLDLR.T
4033	3	2.7732	4.3331	0.0263	28/48	Rv3841,			0	R.NHAM*MLVQHLLDR.D
3198	3	1.7201	4.3322	0.4847	36/84	Rv3720,			0	R.AYVSGDLQAHGVHPGDPYELLK.T
4739	3	5.002	4.3313	0.4253	38/84	Rv2245,			0	R.LLGAGITSDAFHMVAPAADGVR.A
4525	3	2.0779	4.3296	0.5487	38/76	Rv0148,			0	K.TALDEFGAVHGVVSNAGILR.D
3067	2	3.7468	4.3292	0.5114	18/26	Rv2241,			0	R.TGDSFWAAADQM*AR.G
1034	2	3.6265	4.3291	0.5731	21/28	Rv2241,			0	K.GSGHQEVATTM*ATVR.T
1843	2	2.032	4.3288	0.5423	19/22	Rv3720,			0	R.NNLQLHHVLATK.V
5069	2	0.3209	4.3279	0.6893	21/44	Rv1843c,			0	K.AVSALDLGLPLAAGNVVSAEGTR.D
3441	2	2.4433	4.3272	0.5608	21/32	Rv1074c,			0	K.AGEGDAFISAGVETVSR.F
3315	2	0.7546	4.3265	0.5038	19/24	Rv2953,			0	R.AQVVLTTVGPYTR.Y
111	3	4.6539	4.3247	0.5429	32/96	Rv2111c,			0	K.LTEETDDLLDEIDDVLEENAEDFVR.A
4083	3	5.3315	4.3242	0.4306	31/72	Rv1013,			0	R.ESFAVAVESNAFEDPAEVR.R
2959	2	0.3096	4.3239	0.4737	19/24	Rv0470c,			0	R.VTAVQSLQLHYAR.T
3295	3	1.6103	4.3236	0.6203	30/60	Rv0824c,			0	K.NYYALGGQDWDPDQSK.L
4174	2	3.1767	4.3225	0.634	21/28	Rv1771,			0	R.FSAPDDSFLSTAYGR.D
4005	2	5.0536	4.3215	0.5328	20/24	Rv3280,			0	R.IQEGVVSLGLYSR.I
3385	3	3.4446	4.321	0.1011	30/48	Rv3841,			0	R.NHAM*MLVQHLLDR.D
3884	3	3.5942	4.3203	0.3894	33/64	Rv2241,			0	R.TK#ALVENMSDQDIWNLK.R
3663	2	3.5682	4.3201	0.5838	23/28	Rv2222c,			0	R.FADALSM*ADNVM*TFR.Y
3385	3	3.1838	4.3195	0.4144	26/68	Rv1448c,			0	K.ALSEGHTYDAQIAELAAR.G
4614	4	2.437	4.3176	0.5952	39/132	Rv1094,			0	M.AQKPVADALTLELEPVVEANM*TR.H
4322	2	4.2743	4.3164	0.5937	21/24	Rv3633,			0	R.LQELIGYGLYAGK.M
4188	2	2.5478	4.3162	0.5909	22/24	Rv3633,			0	R.LQELIGYGLYAGK.M
4322	2	2.5165	4.315	0.4987	21/24	Rv2520c,			0	R.DQLAATIDSLAER.A
3051	2	0.0508	4.3144	0.4783	23/30	Rv1316c,			0	R.SYGEIADQIGAPGAAR.A
4875	3	4.7376	4.3135	0.4234	29/76	Rv1612,			0	R.VDYRPITDSEAM*DAFGLLCR.M
3018	2	6.0842	4.3126	0.4273	18/24	Rv1295,			0	K.GYTEYHQLGLIDK.L
3315	2	2.1709	4.3118	0.579	23/30	Rv3265c,			0	R.LLPTGANLGYGTAVNR.T
2790	2	5.1673	4.3107	0.5186	21/28	Rv0753c,			0	R.SADVFDPNTGQIQAK.V
2537	2	5.574	4.3098	0.458	20/26	Rv2246,			0	R.LWENAGSPEVDTNR.L
3246	3	0.5277	4.3095	0.6058	33/100	Rv3775,			0	R.VPADLDAVTATGEEDHSEIDGAAVDR.I
3224	2	-1.5392	4.309	0.6442	22/26	Rv0503c,			0	R.ISQVDYYSSNAGWK.V
2829	2	-1.927	4.3086	0.547	20/24	Rv3871,			0	R.EVVLDQLGTAESR.A
4543	3	2.6515	4.3084	0.5462	26/44	Rv2477c,			0	R.ALIK#DLSFSLPR.N
3601	3	0.8723	4.3082	0.3146	33/52	Rv3720,			0	K.AVEDEGLSDLAQVR.H
4435	2	-0.3842	4.3076	0.5505	24/28	Rv3710,			0	R.GVDPQIDFSNIDEIR.R
2159	2	-0.4705	4.3065	0.4887	20/24	Rv1095,			0	R.ILSCAANLAAEGK.R
3522	3	1.7698	4.3056	0.5601	31/76	Rv2220,			0	K.DGAPLM*YDETGYAGLSDTAR.H
1472	2	-0.2266	4.3011	0.6379	27/34	Rv3841,			0	R.EVDVAPAASGAPHAAGGR.L
1903	2	2.4347	4.3005	0.5614	21/26	Rv2005c,			0	K.SASAQLVVVGSHGR.G
3400	3	0.7388	4.3002	0.5719	36/84	Rv1821,			0	R.SLADVTASAEYDKEAADLSDEK.L
3911	3	3.0291	4.2963	0.6178	28/60	Rv0458,			0	R.YQNFIGGQWVAPVHGR.Y
4747	3	1.7083	4.2921	0.4922	30/88	Rv1094,			0	M.AQKPVADALTLELEPVVEANM*TR.H
4762	3	3.0162	4.2916	0.6022	30/108	Rv2454c,			0	R.SGDEAQLM*TGVTGDLAGTELGLTPSLTK.N
3673	4	2.6492	4.2915	0.4441	40/96	Rv3734c,			0	R.HRPLWELHVVEGLNDGR.F
4399	2	3.8965	4.2914	0.5676	21/30	Rv0824c,			0	K.LTDLQLLHELEPVVEK.Y
4893	3	-1.1045	4.2907	0.4833	34/116	Rv0535,			0	R.TVNSDTPYGQPSAPITIGTIGVHDVAFLPR.H
4817	3	6.6479	4.2907	0.4297	35/84	Rv2245,			0	R.LLGAGITSDAFHMVAPAADGVR.A
2273	2	-4.0953	4.2905	0.4336	21/24	Rv3816c,			0	R.LGGGAPSLAEAAR.L
2723	2	0.6016	4.2881	0.5679	20/28	Rv0216,			0	R.SLVYAVSDSASEPDR.Q
2224	2	-4.4384	4.2869	0.6081	21/28	Rv1762c,			0	R.NM*EM*PQWTQGNYQAR.E
3176	2	0.5368	4.2851	0.5898	22/30	Rv0440,			0	K.KWGAPTITNDGVSIAK.E
4982	3	6.2279	4.2844	0.5085	36/76	Rv0271c,			0	R.AVPAAAQASVLVLPVAIESR.D
4936	3	2.6739	4.2841	0.2858	29/68	Rv0046c,			0	K.LEVWDSPNSAGVIIDAVR.A
3706	3	2.0627	4.2828	0.5489	27/52	Rv0923c,			0	R.PAVLSDHNWLINQR.G
2388	3	-0.7053	4.2821	0.512	32/56	Rv2246,			0	R.RLWENAGSPEVDTNR.L
3428	2	7.9511	4.2817	0.5056	20/28	Rv2605c,			0	R.SGEM*VAAVMQEGLTR.H
2721	3	1.9773	4.2815	0.5278	30/52	Rv0672,			0	R.HGHPAVAEAFLATR.L
1506	2	0.3797	4.2814	0.582	24/34	Rv3841,			0	R.EVDVAPAASGAPHAAGGR.L
2997	3	1.5803	4.2784	0.4928	35/68	Rv0440,			0	K.DETTIVEGAGDTDAIAGR.V
4344	4	4.9018	4.278	0.5651	47/138	Rv0824c,			0	K.LSDVAQVAM*VQNLVTEDNLPSYHR.E
3110	2	2.2935	4.2775	0.0624	23/28	Rv3509c,			0	R.SGEPAM*MLIGGDATR.G
1415	2	1.3841	4.2772	0.6531	27/34	Rv3841,			0	R.EVDVAPAASGAPHAAGGR.L
3169	3	-0.2348	4.2751	0.5545	33/88	Rv1308,			0	K.GFAATGGGSVVPDEHVEALDEDK.L
2910	2	1.0568	4.2748	0.6063	20/26	Rv1201c,			0	R.DGQGIALNEDLHAN.-
4754	2	3.1243	4.2741	0.6472	20/22	Rv2280,			0	R.PVEGGLLISFDR.M
2034	2	1.3447	4.2737	0.6725	22/26	Rv1133c,			0	R.DGHDAVADEIASSR.A
3766	3	4.3867	4.2725	0.3478	32/68	Rv3634c,			0	R.LLADGHSVVGLDNFATGR.A
1401	3	2.6914	4.2721	0.6228	38/76	Rv2111c,			0	R.GGGGGDDDDIAGSTAAGQER.R
3137	3	1.8987	4.2712	0.4963	25/48	Rv2004c,			0	R.RIEHMVDEFVSGR.E
1104	2	1.3323	4.2711	0.6659	22/32	Rv2094c,			0	R.VDPSAASGQDSTEARPA.-
1166	3	2.3818	4.2708	0.2714	35/56	Rv2845c,			0	R.TLRDDPADAEVASHK.L
4617	3	2.9586	4.269	0.5268	29/88	Rv1094,			0	M.AQKPVADALTLELEPVVEANM*TR.H
3273	2	2.0508	4.2686	0.4575	23/30	Rv2987c,			0	R.GSVLVAGPDFGTGSSR.E
4089	4	4.0155	4.268	0.4926	50/162	Rv2241,			0	R.IPVSDAQLEENPYLPPYYHPGLNAPEIR.Y
852	3	4.8397	4.2679	0.506	31/68	Rv2606c,			0	R.SKGEAGTGDVSNATTHM*R.A
4329	2	-2.5076	4.2675	0.5644	21/28	Rv0439c,			0	R.IDVLINNAGVM*WTPK.Q
2095	2	0.9623	4.266	0.491	22/28	Rv2605c,			0	R.SGEM*VAAVM*QEGLTR.H
4737	5	3.4959	4.2646	0.0329	51/200	Rv3841,			0	R.NHAMM*LVQHLLDRDLRVEIPGVDTVR.N
4029	3	6.4152	4.2628	0.415	36/72	Rv3139,			0	R.LGEDEASDNDYSEALALAR.L
3455	3	2.6358	4.261	0.3835	29/68	Rv1448c,			0	K.ALSEGHTYDAQIAELAAR.G
3123	2	-1.8678	4.2598	0.5544	23/30	Rv2555c,			0	R.GPEFGPAGGPIVSEDR.Y
5108	3	3.5275	4.2597	0.4469	38/80	Rv0859,			0	K.LKPAFEGLAALGGFDDVALQK.Y
4611	3	-5.1685	4.2596	0.5708	30/108	Rv2454c,			0	R.SGDEAQLM*TGVTGDLAGTELGLTPSLTK.N
4853	2	2.6279	4.2591	0.5519	20/30	Rv0824c,			0	K.LTDLQLLHELEPVVEK.Y
2845	2	-1.7593	4.259	0.4964	28/36	Rv2246,			0	K.AGVMTPVSACASGAEAIAR.A
4132	3	1.3322	4.2586	0.5259	29/56	Rv0357c,			0	M.PAIVLIGAQWGDEGK.G
4503	2	6.4603	4.2571	0.4294	20/24	Rv0672,			0	K.AFGAYLIDQPLM*R.N
3707	3	4.5502	4.2559	0.6123	33/80	Rv2159c,			0	R.LALLTGLAPHQVTDDDVAAAR.S
2703	2	3.2818	4.2559	0.4598	19/22	Rv2623,			0	R.SEEAQLVVVGSR.G
3777	3	4.611	4.2521	0.4766	28/60	Rv2220,			0	K.GGYFPVAPNDQYVDLR.D
2436	2	-0.9341	4.2516	0.5125	18/24	Rv0824c,			0	R.IFEREDFTGEGAK.L
4534	3	4.5215	4.2508	0.3283	35/68	Rv2889c,			0	R.GDDAAAAHAVALQIAALR.A
4256	2	3.1266	4.2493	0.5289	23/28	Rv3132c,			0	R.GLPDEFTGSGLTNLR.Q
3264	2	1.7493	4.2492	0.6419	20/32	Rv2031c,			0	K.GILTVSVAVSEGKPTEK.H
3419	2	3.6225	4.249	0.4493	19/20	Rv0803,			0	K.LLAAVLSSASR.D
4060	3	1.4505	4.2486	0.589	27/56	Rv2246,			0	R.IGGHLLEEFDHQLTR.I
4079	2	3.7097	4.2478	0.2819	19/22	Rv1908c,			0	R.SPTMLATDLSLR.V
2744	2	1.7937	4.2475	0.54	22/26	Rv2178c,			0	R.GDM*INGFAPDAAAR.E
1882	4	2.5563	4.2467	0.5198	51/126	Rv3809c,			0	R.RPHIGGNAYSEAEPQTGIEVHK.Y
3578	3	-1.8625	4.2461	0.4683	33/104	Rv1323,			0	R.GDGTITAGSASQISDGAAAVVVM*NQEK.A
2575	2	1.2079	4.2452	0.5659	23/30	Rv1415,			0	R.GEIAGPNADGDDVLVR.V
3940	3	1.9674	4.2443	0.3594	29/96	Rv0242c,			0	R.GATTALVYLSPDAK#PAATGLESTM*R.F
3337	2	-1.2344	4.2438	0.6425	23/26	Rv1130,			0	R.IIDNAAVSAASMVR.R
3715	3	0.1343	4.2422	0.5418	38/88	Rv2964,			0	R.AGANIISLDQHSTAPEGGTFLQR.A
2936	3	2.5379	4.2413	0.2509	33/64	Rv0906,			0	R.ALHGTPAALGADAASIR.A
3642	2	3.2187	4.2402	0.4503	21/22	Rv2454c,			0	R.APAIATGLALAR.E
1952	2	2.1884	4.2393	0.5633	23/28	Rv3859c,			0	R.EEVVTSLQGTTGGER.D
2726	2	1.1505	4.2388	0.5906	23/28	Rv2953,			0	R.WVSGGSVATYSEAM*R.T
5481	4	5.8377	4.2387	0.4583	48/228	Rv0440,			0	K.AAVEEGIVAGGGVTLLQAAPTLDELKLEGDEATGANIVK.V
4837	2	3.6925	4.2383	0.4406	18/22	Rv0131c,			0	K.IADSWIQIEQFR.L
4227	2	-0.5232	4.2383	0.5066	22/30	Rv1658,			0	K.AIAFAEENAIPINVTK.R
2766	3	2.5564	4.238	0.0082	28/56	Rv1762c,			0	R.NM*EMPQWTQGNYQAR.E
2440	3	-4.6857	4.2379	0.3432	29/52	Rv1996,			0	R.AVVNSGQAPVIVAR.I
4810	3	2.5098	4.2376	0.592	31/68	Rv0896,			0	R.LTFGFPAEPYQADPEVVR.A
2428	2	-0.5738	4.2365	0.4962	20/24	Rv0824c,			0	R.IFEREDFTGEGAK.L
3916	3	3.0291	4.2361	0.6033	29/60	Rv0458,			0	R.YQNFIGGQWVAPVHGR.Y
4808	2	1.8533	4.2359	0.612	23/28	Rv1094,			0	R.AADLDVLGADIEAYR.D
4263	3	4.2987	4.2337	0.6223	36/80	Rv2159c,			0	R.LALLTGLAPHQVTDDDVAAAR.S
1544	3	2.088	4.2319	0.4337	32/56	Rv2245,			0	K.IGGHLKDPVDSHMGR.L
3855	3	4.0249	4.2314	0.4574	41/80	Rv2785c,			0	R.SYGLHETDTGSPEAQIALLTK.R
3700	3	3.416	4.2308	0.5076	31/80	Rv3203,			0	R.VREVVDAM*LASPDYLDPAEAR.A
4054	3	2.9224	4.2301	0.4306	31/60	Rv0350,			0	R.IVNEPTAAALAYGLDK.G
1165	4	1.9019	4.2282	0.3661	39/90	Rv3761c,			0	R.RPPLHGLTPSAHDM*AR.E
4041	3	3.9861	4.2278	0.5215	35/84	Rv2245,			0	R.LLGAGITSDAFHM*VAPAADGVR.A
3602	3	5.3778	4.2274	0.5292	31/72	Rv1464,			0	R.FEAGTPM*TSQVVGLAAAAR.Y
2964	3	5.0345	4.2267	0.5117	37/72	Rv1762c,			0	R.HHGEGGEHLEFMAVGTAVR.Y
2684	2	1.316	4.2264	0.6054	21/32	Rv3464,			0	R.FTESTPYNPSSPYSATK.A
3400	2	0.162	4.2261	0.5296	22/28	Rv1660,			0	R.AQDIGADGPDILDSR.S
4154	2	3.4599	4.2256	0.3773	22/28	Rv2202c,			0	K.LGLAFAADPSQQLAR.L
3823	3	-2.4231	4.2252	0.6115	34/84	Rv1821,			0	R.LVAELVGDKDADEYFATDSDNR.N
2682	2	7.0511	4.2248	0.6484	21/26	Rv0006,			0	K.LAGISNIEDQSSDR.V
1644	2	-0.1568	4.2242	0.5073	24/32	Rv0161,			0	R.DTATVGGM*ASTNAGGLR.T
4355	2	4.3663	4.2241	0.5151	21/24	Rv3001c,			0	K.LIVDLM*YEGGLAR.M
3725	2	1.595	4.2238	0.4664	22/28	Rv0440,			0	K.WGAPTITNDGVSIAK.E
4079	2	0.451	4.2238	0.6423	22/26	Rv0634c,			0	R.LVAGDTLFLEGCGR.T
3248	2	1.6156	4.2237	0.608	20/30	Rv0440,			0	K.QIAFNSGLEPGVVAEK.V
2971	3	-0.1456	4.2233	0.5543	35/112	Rv1248c,			0	R.AAAAAPQAPPKPADTAAAGNGVVAALAAK.T
4688	2	-3.1931	4.2223	0.6078	23/36	Rv1013,			0	R.ESFAVAVESNAFEDPAEVR.R
4100	2	0.597	4.2205	0.3819	22/28	Rv2202c,			0	K.LGLAFAADPSQQLAR.L
3278	2	1.6162	4.2204	0.4959	21/38	Rv0577,			0	K.AAAAGGQVIAEPADIPSVGR.F
3179	2	2.8789	4.2202	0.3411	18/22	Rv2111c,			0	R.EKLTEETDDLLD.E
3608	2	-3.3822	4.2191	0.565	21/28	Rv1762c,			0	R.NMEMPQWTQGNYQAR.E
3866	3	2.6416	4.219	0.3329	32/56	Rv0873,			0	K.LREFLDTVDGSVIER.A
3390	2	3.5153	4.2166	0.5026	23/30	Rv0467,			0	R.TDAEAATLITSDVDER.D
3668	2	3.4644	4.2163	0.485	20/22	Rv2159c,			0	K.EAVAAAVAASLR.C
3735	2	2.7705	4.2152	0.5559	22/28	Rv1908c,			0	R.FAPLNSWPDNASLDK.A
2639	3	2.6767	4.2147	0.46	30/68	Rv2222c,			0	R.LVQGGEAPTAASWGAANR.S
2392	2	5.1939	4.2143	0.5734	23/28	Rv1248c,			0	K.NM*SASLEVPTATSVR.A
3359	3	3.5981	4.2124	0.5026	29/60	Rv3418c,			0	K.RIPLDVAEGDTVIYSK.Y
3342	2	1.5154	4.2107	0.5016	19/22	Rv2845c,			0	R.LTMGSYGIGVSR.L
4299	4	-1.6213	4.2096	0.3323	48/198	Rv2245,			0	R.SLELAGLSPADIDHVNAHGTATPIGDAAEANAIR.V
3453	2	3.1072	4.2085	0.5272	21/24	Rv2178c,			0	R.AYANASAAMNLVR.A
3299	3	-0.2453	4.2078	0.5139	31/52	Rv0231,			0	R.HLYGTVVTDFSHVR.R
3714	4	5.8214	4.2077	0.5453	38/174	Rv0815c,			1	K.WELDGRPLSSDPVSRPVTSYTASPPDNTIR.A
1013	3	3.5758	4.2073	0.3098	32/56	Rv2845c,			0	R.TLRDDPADAEVASHK.L
1797	2	1.6906	4.2072	0.5826	20/26	Rv3042c,			0	R.GEIEAADAGDCGVR.R
1491	2	0.7349	4.2042	0.625	26/34	Rv3841,			0	R.EVDVAPAASGAPHAAGGR.L
3498	2	-1.6347	4.2036	0.5965	21/28	Rv0672,			0	R.VDEVEYDPAYHELMR.T
2776	2	0.0562	4.2036	0.5854	19/28	Rv2202c,			0	V.TIAVTGSIATDHLM*R.F
2207	3	1.9082	4.2027	0.5713	27/64	Rv2624c,			0	R.LVSVIKPTHPSPDDYDR.D
3255	2	-0.9908	4.2016	0.4585	20/28	Rv1594,			0	R.AGCSLADSITPDELR.A
4069	2	1.4694	4.2006	0.53	24/30	Rv1652,			0	R.AATTDLLGAEVIGSAR.A
4906	3	2.0922	4.2	0.5635	33/60	Rv3132c,			0	R.LFAIGLALQGAVPHER.N
3903	3	1.6423	4.1996	0.4838	33/48	Rv2246,			0	R.IEAVPIAGFAQM*R.I
1594	2	0.5321	4.1976	0.347	22/24	Rv3441c,			0	R.VM*VEAADEGVAQR.L
2664	2	0.6576	4.1973	0.1054	23/24	Rv0148,			0	R.VIVVTGAGGGLGR.E
975	2	3.6028	4.1971	0.5575	22/28	Rv3710,			0	K.IAEGTAGEGGEVSPK.E
3399	2	-0.8016	4.1962	0.5402	19/28	Rv3318,			0	R.GALQQSMDNNAAVFR.T
4757	3	3.8619	4.1952	0.0107	33/68	Rv0824c,			0	R.EIAM*NMGMDGAWGQWVNR.W
3007	2	2.886	4.195	0.5327	22/30	Rv2187,			0	R.LTEAGASVDPAELTAR.L
840	2	3.6188	4.1948	0.5196	20/22	Rv2300c,			0	R.GHAAVAVDAGHR.W
4644	2	4.0342	4.1947	0.5519	20/22	Rv3127,			0	R.LVVASQLSEVLR.R
4623	3	3.1776	4.1943	0.4685	35/88	Rv1094,			0	M.AQKPVADALTLELEPVVEANM*TR.H
3906	3	0.6325	4.1933	0.3244	28/48	Rv0511,			0	R.ADIATETLAEGLR.E
4234	2	2.8384	4.1922	0.5078	20/30	Rv2220,			0	K.GGYFPVAPNDQYVDLR.D
4918	2	3.9264	4.1912	0.641	23/28	Rv1094,			0	R.AADLDVLGADIEAYR.D
3409	2	3.6099	4.1911	0.5862	21/24	Rv1475c,			0	R.NQLLDDVSGGYTR.D
4723	2	1.1898	4.1892	0.4076	26/34	Rv0462,			0	K.VLQAIGFAPNVEGYGLDK.A
3167	3	2.1798	4.188	0.446	29/48	Rv1821,			0	R.HVHVVTINDYLAR.R
4508	2	1.9902	4.1874	0.4801	22/28	Rv0896,			0	K.ELEEAALTDDYFIER.K
3485	3	2.4438	4.1873	0.3881	31/52	Rv2241,			0	R.TGDSFWAAADQM*AR.G
2526	3	0.525	4.1873	0.2609	27/52	Rv2097c,			0	R.LRGEFISAAQEAGR.D
1550	3	0.1787	4.1868	0.5213	26/80	Rv0860,			0	R.KGVEDAGGTYQPHPAEAVVEK.M
2633	2	2.12	4.1863	0.5995	22/26	Rv2245,			0	R.IVESYDLM*NAGGPR.K
2566	2	0.2536	4.1863	0.5914	22/26	Rv2245,			0	R.IVESYDLM*NAGGPR.K
3204	2	1.8748	4.1833	0.4804	22/30	Rv0036c,			0	R.ALSTLDVNAVGEDAQR.W
3581	2	0.2365	4.1821	0.5048	23/30	Rv1540,			0	R.LDVGTSGVM*VVAISER.A
3069	2	0.9596	4.182	0.5321	21/26	Rv1392,			0	K.TQVTIAYEDNVPVR.L
1658	2	2.1081	4.1807	0.5873	21/28	Rv2244,			0	K.IESENPDAVANVQAR.L
3633	3	1.4466	4.1802	0.3262	30/64	Rv2501c,			0	R.VGAGEK#LGFAQNDIELR.G
4592	3	2.7552	4.1794	0.4507	29/64	Rv1449c,			0	R.HPDYWTEIDSAAVDTIR.V
3160	2	1.0951	4.1791	0.5866	25/30	Rv1475c,			0	K.TTIAPGSQVVNDYYDR.S
3309	3	0.2022	4.1788	0.5382	29/104	Rv0814c,			1	R.ALSAAGNGDAVVQPSGAGIHEVDVK#IT.-
1928	2	0.8001	4.1778	0.5219	18/30	Rv0815c,			1	R.AANEDGTFKSDEELAK.L
1842	2	0.8711	4.1778	0.5311	21/24	Rv0431,			0	R.VYNISGTEGAAAR.T
3388	2	2.9866	4.1763	0.4786	25/30	Rv2987c,			0	R.GSVLVAGPDFGTGSSR.E
3667	3	2.39	4.1757	0.1379	26/68	Rv0859,			0	K.AAEAWSGGYFAK#SVVPVR.D
4681	2	4.2837	4.1748	0.4873	21/28	Rv0896,			0	K.ELEEAALTDDYFIER.K
4108	2	0.0385	4.1745	0.3621	18/28	Rv2202c,			0	K.LGLAFAADPSQQLAR.L
3638	2	2.8629	4.1745	0.3911	21/28	Rv2202c,			0	K.LGLAFAADPSQQLAR.L
3709	3	2.2788	4.1723	0.5306	30/96	Rv0243,			0	R.YEVAAAGGVDTTSDPPIGLGDDLRR.T
3090	2	1.1525	4.172	0.4881	21/28	Rv1473,			0	R.ILAGEVEPYAGSVTR.A
2737	2	2.5902	4.1716	0.3534	19/26	Rv2118c,			0	R.AVGPAGQVISYEQR.A
1318	2	0.3595	4.1711	0.2936	21/24	Rv3441c,			0	R.VM*VEAADEGVAQR.L
3629	2	3.7208	4.1709	0.4525	21/28	Rv2159c,			0	R.IGTWIGAAAEGQVSR.Q
3499	3	2.2479	4.1702	0.3761	25/44	Rv1061,			0	R.YPESHELYILDR.R
4314	3	4.1758	4.1695	0.3141	41/64	Rv0511,			0	R.IVFVGSGPGDPGLLTTR.A
3865	2	4.0274	4.1689	0.4803	20/22	Rv3418c,			0	K.YNGEEYLILSAR.D
3461	2	3.0856	4.1689	0.5646	20/26	Rv2241,			0	R.TGDSFWAAADQM*AR.G
1878	2	-0.9429	4.1673	0.5994	21/24	Rv3045,			0	K.FAGICHSDIHTVK.A
4465	3	2.8401	4.166	0.3405	39/92	Rv2623,			0	R.AGPPTVHSEIVPAAAVPTLVDMSK.D
4510	3	4.1182	4.1658	0.5698	35/76	Rv2245,			0	R.YAVNNSFGFGGHNVALAFGR.Y
3307	3	0.8834	4.1636	0.3853	29/52	Rv1133c,			0	R.M*RQEITEVIALQER.L
2653	3	2.2903	4.1624	0.4847	34/64	Rv0211,			0	K.EIDAGPTNNWM*DPGEM*R.S
5107	3	5.0656	4.1621	0.2969	28/72	Rv0357c,			0	R.AKPVYEELPGWWEDISGAR.E
4540	3	-1.7215	4.1617	0.3626	27/76	Rv2178c,			0	R.NLQTAEIYASHEALVLDYER.A
2822	2	0.5978	4.1616	0.5018	21/26	Rv1612,			0	R.LLGAEVVAVQTGSK.T
4168	3	3.7296	4.1612	0.5286	35/84	Rv0535,			0	R.AAVTGLPGVVDGGTM*VVIQGPR.F
2543	2	2.009	4.1602	0.5052	19/20	Rv0158,			0	R.LLTAIASNPER.A
4993	2	4.2548	4.16	0.4791	21/24	Rv0672,			0	K.AFGAYLIDQPLMR.N
1586	2	2.4576	4.1596	0.5887	21/24	Rv0873,			0	K.AAAAAGASGFYAK.W
2474	2	-0.6395	4.1594	0.4848	20/24	Rv3274c,			0	K.ITQIYEGTNQIQR.V
4206	2	2.9496	4.1593	0.5012	21/28	Rv1908c,			0	R.FAPLNSWPDNASLDK.A
4574	3	5.1532	4.1592	0.4666	28/80	Rv1652,			0	R.FYGSSHAGSWPYGLPELPGAR.D
3090	3	0.5165	4.1591	0.3467	33/56	Rv2954c,			0	R.RQEHLATLGLDLGNK.S
2977	2	0.9341	4.1562	0.5897	20/26	Rv1201c,			0	R.DGQGIALNEDLHAN.-
4421	4	5.5191	4.1558	0.4334	44/144	Rv2220,			0	R.HYIGGLLHHAPSLLAFTNPTVNSYK.R
2597	2	2.8724	4.1556	0.397	19/22	Rv0831c,			0	K.NQAIVVETTAYR.S
2593	3	2.1021	4.1548	0.525	33/84	Rv1540,			0	R.YHALVQGHPDPSSGTIDAPIGR.H
3613	2	4.6358	4.1546	0.5943	21/30	Rv0350,			0	R.IVNEPTAAALAYGLDK.G
3671	3	1.4191	4.1543	0.149	20/36	Rv0824c,			0	K.LRDELALVIK.D
2060	3	-1.7178	4.1541	0.3055	24/36	Rv2220,			0	K.DEKVEYVDVR.F
3010	2	2.6609	4.154	0.5549	21/26	Rv1925,			0	R.DSEPAVILTTAAAK.N
3748	2	2.2991	4.1537	0.5411	21/28	Rv3849,			0	K.AEGITM*SAPYLSQLR.S
4158	3	2.4987	4.1536	0.3244	29/76	Rv0154c,			0	R.VPATNLLGEEGSGFAIAQAR.L
4350	3	4.8125	4.1536	0.4641	29/76	Rv0154c,			0	R.VPATNLLGEEGSGFAIAQAR.L
2326	2	1.2169	4.1531	0.5889	21/28	Rv0815c,			1	R.PVTSYTASPPDNTIR.A
3498	2	1.8961	4.1516	0.5146	18/22	Rv1061,			0	R.YPESHELYILDR.R
4537	2	1.3198	4.1507	0.4646	23/28	Rv2222c,			0	R.FADALSMADNVM*TFR.Y
1084	3	4.0931	4.1502	0.559	33/80	Rv2111c,			0	K.RGGGGGDDDDIAGSTAAGQER.R
4438	3	1.8038	4.1497	0.4507	30/88	Rv1094,			0	M.AQKPVADALTLELEPVVEANM*TR.H
3209	3	1.8038	4.1486	0.3914	35/68	Rv1185c,			0	R.VKDLPSAAYLQYTSGSTR.A
2907	3	2.407	4.1484	0.5101	30/56	Rv1996,			0	R.LSGWQDRYPDVVVHK.V
2773	2	7.9369	4.1479	0.5935	19/26	Rv0503c,			0	R.ISQVDYYSSNAGWK.V
1094	4	1.7947	4.1471	0.5342	40/108	Rv3907c,			0	R.RHEPDGGVSFHHHEVVGAK.M
3862	2	-2.4623	4.1462	0.5722	20/28	Rv1908c,			0	K.YPVEGGGNQDWWPNR.L
3207	2	-0.2635	4.1462	0.586	21/28	Rv2737c,			0	R.NGVADLCQQAGIYGK.L
4758	5	7.5076	4.1453	0.4953	51/200	Rv3841,			0	R.NHAMMLVQHLLDRDLRVEIPGVDTVR.N
1871	2	3.2475	4.145	0.5774	21/24	Rv1762c,			0	-.M*QSSSLDPVASER.L
4937	2	4.7922	4.1448	0.3972	21/26	Rv2220,			0	K.M*LTNLINSGFILEK.G
4383	4	3.6239	4.1441	0.5451	46/138	Rv0824c,			0	K.LSDVAQVAM*VQNLVTEDNLPSYHR.E
5162	3	6.2267	4.144	0.6176	30/80	Rv0761c,			0	R.NLCDLGAGLLAGESVTDGSFR.I
3588	3	4.9686	4.1425	0.3602	27/52	Rv2243,			0	R.LTALEK#LAEDPPAK.A
3043	2	4.7648	4.1425	0.4987	21/24	Rv1058,			0	R.YAEGAYQITEVHT.-
3354	2	1.8173	4.1425	0.5894	22/26	Rv2185c,			0	K.EVEILEADDEGYPK.R
1883	2	0.5418	4.1425	0.609	19/30	Rv0154c,			0	R.SAFSM*TEPAVASSDAR.N
3073	2	0.2545	4.1421	0.5408	23/34	Rv0423c,			0	M.TITVEPSVTTGPIAGSAK.A
4184	2	2.5901	4.141	0.6174	21/30	Rv2178c,			0	K.LGPNM*TPELAVEYVER.L
1847	2	-2.608	4.1405	0.5691	22/28	Rv0803,			0	R.GNTVLAEHADGGM*LR.I
3608	2	2.2258	4.1398	0.4761	22/26	Rv3710,			0	R.AIVHFYNSTSILQR.R
2817	2	-1.1996	4.1393	0.5227	23/32	Rv1007c,			0	K.VAQAAAAAGVPTAALAR.R
4116	2	1.9762	4.1379	0.512	19/26	Rv3283,			0	R.NYDGSWTEWGNAVR.V
2832	2	2.7132	4.1373	0.5273	21/26	Rv1130,			0	R.IIDNAAVSAASM*VR.R
3178	2	2.1923	4.1371	0.4921	19/28	Rv2461c,			0	R.SNSQGLSLTDSVYER.L
4359	2	4.4706	4.1368	0.568	20/24	Rv2145c,			0	K.TYLESQLEELGQR.G
3893	3	0.1082	4.1368	0.3524	34/92	Rv2623,			0	R.AGPPTVHSEIVPAAAVPTLVDM*SK.D
3056	3	1.7937	4.1365	0.3962	28/48	Rv3248c,			0	R.IAEHEMPGLM*SLR.R
2489	2	-2.9597	4.1341	0.5011	21/30	Rv0651,			0	K.GGYM*DGHPLTVAEVER.I
3134	2	5.2431	4.1327	0.524	18/26	Rv1201c,			0	R.DGQGIALNEDLHAN.-
3396	2	1.6823	4.1321	0.451	20/28	Rv2159c,			0	R.IGTWIGAAAEGQVSR.Q
3129	2	1.6367	4.1316	0.4897	21/30	Rv2187,			0	R.LTEAGASVDPAELTAR.L
3942	3	2.0066	4.1312	0.5531	33/60	Rv0458,			0	R.YQNFIGGQWVAPVHGR.Y
1344	3	4.5466	4.1306	0.5668	33/76	Rv2111c,			0	R.GGGGGDDDDIAGSTAAGQER.R
4760	3	7.0316	4.1305	0.4396	32/84	Rv0951,			0	R.SIAEQGHLPAEVLDTAAVTIAK.L
2430	2	-1.9771	4.13	0.4594	21/26	Rv1996,			0	R.AVVNSGQAPVIVAR.I
3205	3	-0.8811	4.1291	0.3438	28/60	Rv2624c,			0	R.M*TDAPDNEAVLEYAAR.E
3912	2	4.2465	4.1288	0.4555	22/28	Rv1655,			0	R.DAGYLVNAAAPDVIR.L
3167	3	3.0273	4.1285	0.4482	28/56	Rv3246c,			0	K.VEK#DPENPTVVLTVR.G
4368	2	2.8379	4.1283	0.5122	19/34	Rv3010c,			0	R.IGVLTGGGDCPGLNAVIR.A
1856	2	2.1487	4.1251	0.5397	21/24	Rv2245,			0	R.VAGCDQAAVYAPK.S
1492	2	0.7056	4.1239	0.5305	22/24	Rv3841,			0	A.PAASGAPHAAGGR.L
4119	3	5.519	4.1229	0.1326	22/68	Rv0859,			0	K.AAEAWSGGYFAK#SVVPVR.D
4251	3	1.4991	4.1225	0.5113	30/72	Rv0684,			0	R.ANYSMVFDSYSEVPANVSK.E
4352	2	-3.6003	4.121	0.4785	21/28	Rv3907c,			0	R.QAIALEDDGPDLVLR.W
3608	2	3.4893	4.1205	0.4567	22/26	Rv3720,			0	K.AVEDEGLSDLAQVR.H
2194	2	1.3404	4.1205	0.5105	21/24	Rv2244,			0	K.LEEENPEAAQALR.A
3642	3	4.0354	4.1205	0.3844	33/60	Rv2624c,			0	R.VQLAVIGGGEAGQLAR.L
1502	2	-3.4954	4.1203	0.6274	26/30	Rv3841,			0	V.DVAPAASGAPHAAGGR.L
3268	2	2.0822	4.1202	0.4708	19/22	Rv2159c,			0	K.EAVAAAVAASLR.C
4285	2	3.8427	4.1191	0.5905	21/26	Rv1436,			0	K.VVSWYDNEWGYSNR.L
4577	3	4.3075	4.1188	0.4782	31/80	Rv2243,			0	R.EHTVTAIVEFPPAGTLSGIAK.R
4215	2	2.0533	4.1165	0.509	17/32	Rv2004c,			0	R.GVAELVGAQVISTDDVR.R
3854	3	5.5333	4.1164	0.557	34/76	Rv0467,			0	K.ALIAAGVAGSHWEDQLASEK.K
4761	2	7.4236	4.1149	0.6827	22/32	Rv3570c,			0	R.QLIGNVSDEYALLAAGK.E
2751	2	2.834	4.1145	0.5441	21/28	Rv0814c,			1	R.VVDGDGQAVGGAFVR.L
3108	2	0.8635	4.114	0.5661	24/30	Rv2032,			0	R.VGLAPEMEEPPPATPR.R
3217	2	3.3669	4.1134	0.5223	20/24	Rv3841,			0	R.NHAM*M*LVQHLLDR.D
2136	3	1.3421	4.113	0.5122	28/52	Rv0525,			0	R.HGEVHNPTGILYGR.L
3378	3	5.251	4.1117	0.5393	35/68	Rv0824c,			0	R.EIAM*NM*GM*DGAWGQWVNR.W
4266	3	0.1934	4.1117	0.5525	23/72	Rv0923c,			0	R.LTVHTDDTALPAWVYIDHR.V
2773	3	-1.3536	4.1092	0.4576	31/76	Rv0859,			0	R.DQNGLLILDHDEHM*RPDTTK.E
3789	2	2.738	4.1088	0.5419	20/22	Rv0684,			0	R.VLDGAVAVFDGK.E
1223	2	1.8552	4.108	0.584	21/38	Rv2111c,			0	R.GGGGGDDDDIAGSTAAGQER.R
5039	2	2.4173	4.108	0.6261	22/32	Rv0131c,			0	K.M*SLFIVPADTPGIEIVR.N
2400	2	-1.6484	4.1078	0.4222	19/22	Rv2624c,			0	R.GPAGPVLVEASR.D
1911	2	1.9119	4.1074	0.5217	19/24	Rv2244,			0	K.LEEENPEAAQALR.A
3055	2	1.6622	4.1069	0.5134	23/26	Rv0824c,			0	R.KAVVIAVGGVYDPR.I
2737	2	2.2202	4.1054	0.4545	22/26	Rv3734c,			0	K.M*AGSVVGLAPSTLK.L
3198	2	-1.452	4.1049	0.5913	19/32	Rv3218,			0	R.AVLIVNPTATATTPAGR.D
3553	2	2.1309	4.1035	0.4673	20/28	Rv2159c,			0	R.IGTWIGAAAEGQVSR.Q
4338	3	2.7388	4.1035	0.4211	29/56	Rv0439c,			0	R.IDVLINNAGVM*WTPK.Q
2592	2	2.2805	4.1026	0.4878	21/26	Rv3528c,			0	R.VIEGNFGDQEIADK.V
4265	4	1.7868	4.1026	0.4178	42/108	Rv0873,			0	R.FPLGLIHPFPKPSDAEEAR.T
2969	3	0.0051	4.1019	0.5838	26/64	Rv2477c,			0	R.TCTHILAWEGDDDNEAK.W
4227	2	4.5181	4.1006	0.3557	22/26	Rv2623,			0	K.DAVLM*VVGCLGSGR.W
3550	2	3.0685	4.1006	0.5495	23/30	Rv3134c,			0	R.SAAMLCVGSVGLDHVR.G
3044	2	-1.5959	4.1004	0.4619	17/22	Rv2141c,			0	F.SGAIEDGYVWGR.G
3118	2	1.2565	4.1	0.4386	21/26	Rv3127,			0	R.IAMTAAHWQANITR.F
3498	3	4.4269	4.0999	0.4438	27/64	Rv2112c,			0	R.VGIGPSGDEPGFQLSQR.S
3067	2	-0.521	4.0995	0.6311	22/30	Rv3441c,			0	R.MVQTGSSLSDLASAM*R.T
2566	3	-3.4395	4.099	0.4224	30/84	Rv1540,			0	R.YHALVQGHPDPSSGTIDAPIGR.H
3340	3	5.0923	4.0988	0.4999	32/84	Rv0066c,			0	R.GISNFHSPSDVIVDASM*PAM*IR.A
3430	2	3.6163	4.0969	0.3811	19/20	Rv3003c,			0	K.LAEALGCVGLR.C
3620	3	3.0387	4.0966	0.5226	35/84	Rv3720,			0	R.AYVSGDLQAHGVHPGDPYELLK.T
4649	2	1.413	4.0961	0.5882	19/32	Rv1191,			0	R.LGSAVAPLLQVGGTPLR.L
2128	2	2.6552	4.0953	0.5412	22/24	Rv0041,			0	R.VVVAADTDEETLK.A
4350	3	4.7427	4.0952	0.5623	27/72	Rv1996,			0	R.GQGAVAGALLGSVSSSLVR.H
4085	3	5.7896	4.0935	0.4586	24/44	Rv2477c,			0	R.ALIK#DLSFSLPR.N
5010	3	4.6625	4.0934	0.5439	31/60	Rv0684,			0	R.AHVPLSEMFGYVGDLR.S
3114	4	1.442	4.0926	0.3858	41/120	Rv1762c,			0	R.RPNGQAFSSHLSGQDM*VTLLR.S
3665	3	3.5991	4.0923	0.4785	37/88	Rv3418c,			0	K.ILVQANEAETTTASGLVIPDTAK.E
2746	2	2.8365	4.0919	0.3895	24/30	Rv3417c,			0	K.AFGGPTVTNDGVTVAR.E
3544	2	2.9067	4.0912	0.4702	21/34	Rv3570c,			0	R.LFEASGATALSNEAPIQR.F
3587	3	2.2655	4.0901	0.4896	26/52	Rv1415,			0	K.RVGLDGYGLHIIER.V
4245	3	1.8272	4.09	0.4806	32/60	Rv3722c,			0	K.DVGIAVTEAGASFPYR.K
5005	3	4.3841	4.0899	0.566	30/72	Rv1996,			0	R.GQGAVAGALLGSVSSSLVR.H
2632	2	-3.1759	4.0891	0.6223	22/32	Rv0462,			0	K.VESIADGGSQVTVTVTK.D
4072	3	-0.1613	4.0873	0.5094	28/84	Rv0913c,			0	R.YGVVDQNNELVHYVDVPLPGPR.L
2789	2	0.6091	4.087	0.5362	21/26	Rv2535c,			0	K.M*PETAGQTPELLTR.F
3883	2	0.981	4.0866	0.5402	23/32	Rv0753c,			0	K.GEYTEGAGPGIDVYSLR.Q
3790	2	3.6959	4.0865	0.7059	21/28	Rv1596,			0	R.VPPGEALM*TLEAQTR.G
3321	2	2.5098	4.0863	0.5546	20/22	Rv2752c,			0	R.VIVACFASNVDR.V
2610	3	2.3341	4.084	0.5081	28/52	Rv0824c,			0	R.KAVVIAVGGVYDPR.I
5011	3	-1.9519	4.0824	0.0407	34/88	Rv1392,			0	K.AAPVGLFVETFGTETEDPVK#IEK.A
1449	3	5.2222	4.0818	0.5953	39/76	Rv2111c,			0	R.GGGGGDDDDIAGSTAAGQER.R
3725	3	5.4823	4.0806	0.4652	31/80	Rv3720,			0	K.FTAYDGSTAGQDDATLGLDLR.T
1845	2	2.8789	4.0802	0.4187	17/20	Rv2464c,			0	R.SDANPSSAWSR.I
2503	2	-2.5737	4.0787	0.6163	21/24	Rv2178c,			0	R.AYANASAAM*NLVR.A
3699	3	4.3293	4.0786	0.4235	31/52	Rv0672,			0	R.LRPQLGDLDTIGYR.A
3691	4	-2.1208	4.0782	0.2997	41/162	Rv0815c,			1	K.ILAPAHLPQEQSQRPGHIPGAINVPWSR.A
2557	2	1.9125	4.0781	0.5073	21/24	Rv0824c,			0	K.ACNDPVADQLMAK.I
2746	2	1.5546	4.0776	0.4369	19/22	Rv2623,			0	R.SEEAQLVVVGSR.G
3338	4	3.9778	4.0775	0.4525	39/114	Rv0824c,			0	R.HLSM*HKPWNPHDYIPWSDGK.N
4336	2	5.1915	4.0774	0.5541	21/24	Rv0644c,			0	R.VGYIDVNQFTLAK.-
3610	3	3.3761	4.0768	0.3294	33/52	Rv3720,			0	K.AVEDEGLSDLAQVR.H
1584	2	1.9597	4.0765	0.5166	24/28	Rv1449c,			0	K.AHGAALGDDEVAAVK.K
4548	3	2.5263	4.0758	0.4561	27/52	Rv3285,			0	R.TIDEIPELYESAVR.E
3776	3	-2.1986	4.0755	0.5764	28/80	Rv1437,			0	R.VLEQLTSSTQRPYAVVLGGSK.V
4203	3	5.4756	4.0755	0.5836	30/84	Rv0467,			0	R.TYSAEDVVALQGSVVEEHTLAR.R
3208	2	2.6434	4.0752	0.4812	21/26	Rv3734c,			0	K.M*AGSVVGLAPSTLK.L
2083	2	2.0505	4.0752	0.5918	28/36	Rv3841,			0	R.EVDVAPAASGAPHAAGGRL.-
2115	2	-3.6558	4.0752	0.561	21/24	Rv2178c,			0	R.AYANASAAM*NLVR.A
2576	2	0.063	4.075	0.4832	22/26	Rv2246,			0	R.LWENAGSPEVDTNR.L
4511	2	4.3632	4.072	0.4722	18/26	Rv2220,			0	K.MLTNLINSGFILEK.G
3901	4	3.7785	4.0714	0.4484	45/138	Rv0824c,			0	K.LSDVAQVAM*VQNLVTEDNLPSYHR.E
2580	3	2.4632	4.0712	0.3204	30/48	Rv0211,			0	R.VVFTDGSEEEFQR.L
3313	3	-0.1184	4.0709	0.4313	29/56	Rv3003c,			0	K.HVALQQLTGAQAVIR.S
1800	2	3.2685	4.0701	0.5825	21/24	Rv1762c,			0	-.M*QSSSLDPVASER.L
5105	2	3.6677	4.0683	0.6012	24/30	Rv2953,			0	R.GVLTPAAAMGDALLAR.L
3250	2	-0.4076	4.0678	0.5605	20/22	Rv3280,			0	K.LLYAYGEATVPK.I
4207	3	5.6052	4.0668	0.5073	34/88	Rv3134c,			0	R.LVYVIDPSQLSAAGEGGGQSAAR.A
2921	2	1.7184	4.066	0.3493	19/24	Rv0824c,			0	K.DLELACDKFEVSK.Q
3001	2	1.9044	4.0638	0.5626	21/30	Rv2032,			0	R.VGLAPEMEEPPPATPR.R
2210	2	0.7722	4.0638	0.4796	23/26	Rv2464c,			0	R.FAGAPVSVSSPQGR.F
2764	2	1.377	4.0611	0.6306	20/24	Rv2159c,			0	R.AGGAVAEVYAEAR.R
4412	3	3.0668	4.0608	0.5261	29/84	Rv3734c,			0	R.AALLEQQLTLPFAAPHSM*FNVK.V
2739	2	2.3066	4.0593	0.4641	21/26	Rv3528c,			0	R.VIEGNFGDQEIADK.V
3857	2	2.9578	4.0584	0.458	21/28	Rv2711,			0	R.LTELPAGSPVAVVVR.Q
3286	3	2.1432	4.0578	0.5312	28/52	Rv1612,			0	R.LLGAEVVAVQTGSK.T
4279	3	4.6905	4.0573	0.6024	31/68	Rv0896,			0	R.LTFGFPAEPYQADPEVVR.A
2169	2	3.0995	4.0568	0.5175	19/24	Rv1762c,			0	-.MQSSSLDPVASER.L
3306	3	4.5376	4.0568	0.3343	33/76	Rv3588c,			0	R.AGLAAGQKPTAVIFGCADSR.V
3453	2	0.1439	4.0555	0.5788	21/26	Rv0131c,			0	R.DAAGNGDWIINGEK.W
3334	4	1.8122	4.0555	0.3812	38/114	Rv0824c,			0	R.HLSM*HKPWNPHDYIPWSDGK.N
2998	3	0.6191	4.0548	0.414	25/56	Rv3246c,			0	K.VEKDPENPTVVLTVR.G
4233	2	2.8497	4.0533	0.4918	25/30	Rv3722c,			0	K.DVGIAVTEAGASFPYR.K
3518	5	3.5465	4.0532	0.4226	41/168	Rv2074,			0	R.ADNSPHVVAVGFTFDPK#THIAR.V
1875	2	2.7468	4.0529	0.4961	21/28	Rv2244,			0	K.IESENPDAVANVQAR.L
2770	3	2.2849	4.0514	0.5066	28/40	Rv1442,			0	R.YPLHLIANQPR.T
4256	4	1.246	4.0512	0.3997	41/108	Rv0923c,			0	R.LTVHTDDTALPAWVYIDHR.V
3488	2	2.2629	4.0502	0.5087	20/24	Rv1602,			0	K.SVVVLDYGSGNLR.S
3116	2	2.9578	4.0494	0.4697	20/22	Rv0761c,			0	K.LNLDDM*VTTAYK.L
3872	4	3.1704	4.0493	0.259	46/144	Rv2220,			0	R.HYIGGLLHHAPSLLAFTNPTVNSYK.R
3442	2	-1.9401	4.0491	0.3965	21/28	Rv2501c,			0	K.VIEEAPSPLLDPQTR.E
1153	2	0.0114	4.0475	0.7028	21/36	Rv2111c,			0	G.GGGGDDDDIAGSTAAGQER.R
2310	2	2.0821	4.0468	0.523	18/26	Rv2178c,			0	R.GDM*INGFAPDAAAR.E
1743	2	2.1804	4.0458	0.3699	19/22	Rv3710,			0	R.AEVQAIATDGAR.K
1112	3	3.2012	4.0456	0.5263	31/44	Rv3734c,			0	R.KHPATIGGGIAR.V
2967	2	1.7972	4.0455	0.6107	22/28	Rv1837c,			0	R.NYTAPGGGQFTLPGR.S
4194	3	2.7685	4.0439	0.5132	31/88	Rv0211,			0	R.DWQHGVFIGATLGSEQTAAAEGK.V
2285	3	0.4011	4.0435	0.2019	27/72	Rv3763,			0	K.ITGTATGVDMANPM*SPVNK.S
4396	2	4.1972	4.0434	0.4864	18/22	Rv1658,			0	R.SPFSIDQNVWGR.A
3324	2	1.9353	4.0425	0.5204	26/36	Rv2246,			0	K.AGVMTPVSACASGAEAIAR.A
4115	2	2.3013	4.0389	0.4976	22/24	Rv1094,			0	R.ITAWGLAGEPSLK.Q
3193	2	1.1662	4.0388	0.648	18/32	Rv2031c,			0	K.GILTVSVAVSEGKPTEK.H
2873	2	2.0729	4.0388	0.598	21/28	Rv3801c,			0	K.GILNGSEPVSPASMR.K
3973	3	6.2191	4.0387	0.4992	31/64	Rv1449c,			0	K.LPDGWDADLPHWEPGSK.A
3463	4	3.208	4.0382	0.4548	39/102	Rv2220,			0	R.HKGGYFPVAPNDQYVDLR.D
3106	2	1.7694	4.0382	0.5446	21/28	Rv1077,			0	R.LDGSTEQSTVGDVLR.R
1906	2	1.6948	4.0373	0.5703	21/34	Rv0439c,			0	K.STIAVAAHPGGSNTELTR.N
2419	2	-0.4234	4.0368	0.4919	17/24	Rv2780,			0	K.GLSTHEGALLSER.V
4361	3	7.4952	4.0343	0.3998	28/80	Rv2581c,			0	R.VLQATNNDKDIVFTGDTLFER.A
2421	2	-2.7231	4.0338	0.4657	21/26	Rv1996,			0	R.AVVNSGQAPVIVAR.I
4080	2	-3.8331	4.0334	0.5675	23/34	Rv1295,			0	K.DM*PSVSPVPVDPVAVVEK.L
3384	2	2.864	4.0324	0.3	20/24	Rv0824c,			0	K.DLELACDKFEVSK.Q
3226	3	1.3711	4.0321	0.5428	30/48	Rv2477c,			0	R.LGNVVVEVDHLDK.G
1581	2	1.9461	4.0319	0.5649	21/26	Rv2711,			0	R.LDQSGPTVSQTVSR.M
4172	3	3.6098	4.0317	0.4691	28/60	Rv2178c,			0	K.LGPNM*TPELAVEYVER.L
5562	4	7.1282	4.0311	0.285	43/228	Rv0440,			0	K.AAVEEGIVAGGGVTLLQAAPTLDELKLEGDEATGANIVK.V
4421	3	5.9231	4.0308	0.4539	33/72	Rv0221,			0	K.VAVIELDSDRQEFGVDAFR.E
1868	3	3.9264	4.028	0.5769	31/68	Rv3411c,			0	R.M*GGLTTDPVPTGGDDPHK.V
3205	2	2.4717	4.0266	0.536	22/28	Rv2241,			0	K.AQILASGVAM*PAALR.A
2730	3	-2.8415	4.0259	0.3748	28/84	Rv0458,			0	R.QGDPLDTETM*LGSQASNDQLEK.V
2587	2	2.7346	4.0257	0.4411	19/22	Rv2845c,			0	R.AGATALAADLDR.L
3698	2	2.6892	4.0255	0.4713	20/28	Rv2241,			0	K.AQILASGVAMPAALR.A
4009	3	3.5567	4.0252	0.4697	30/56	Rv2220,			0	K.SVFDDGLAFDGSSIR.G
2907	2	-0.631	4.0251	0.587	18/26	Rv1771,			0	R.LMTNMMSSSTVQDR.A
4422	3	3.258	4.025	0.2103	33/68	Rv2004c,			0	R.AGGNSDATAEIAAALAAR.Q
2927	2	2.4838	4.0249	0.3015	18/20	Rv2145c,			0	R.ANAEQILGEAR.H
4724	2	2.596	4.0231	0.4969	20/22	Rv2074,			0	R.LSDDALAFLSER.H
3596	3	3.3664	4.023	0.3504	27/72	Rv2112c,			0	R.LVTEHQVLSAVENPPTDTR.A
3895	2	4.138	4.0211	0.4791	19/20	Rv0466,			0	R.IADDFLAGLHR.T
3131	2	-1.0817	4.0203	0.5416	20/26	Rv0503c,			0	R.ISQVDYYSSNAGWK.V
3807	2	1.9258	4.0203	0.5408	20/22	Rv2992c,			0	K.FFNDDQYVIDPK.A
3902	3	1.9091	4.0201	0.443	26/76	Rv2178c,			0	R.QIDGAHIAFAQVIANPVGVK.L
3215	3	4.8578	4.0195	0.5541	26/48	Rv3841,			0	R.NHAM*M*LVQHLLDR.D
3877	2	4.4796	4.0195	0.6297	23/30	Rv3127,			0	R.VGIAPPLAAVPAPTPR.R
3292	2	-4.3656	4.0192	0.5253	20/28	Rv3318,			0	R.GALQQSMDNNAAVFR.T
3598	3	3.8472	4.0186	0.2593	27/52	Rv2243,			0	R.LTALEK#LAEDPPAK.A
4157	2	3.2739	4.0173	0.4791	18/20	Rv1908c,			0	K.FVQDFVAAWDK.V
4398	2	3.6617	4.0167	0.4809	18/22	Rv0824c,			0	R.IHLDEVVMPVLK.K
2302	2	-3.4692	4.0151	0.4924	19/26	Rv1416,			0	K.VAAGCGLDDPTVVR.V
2638	3	1.1687	4.0151	0.3022	25/44	Rv3003c,			0	R.KPVLYVGGGVIR.G
2422	3	2.1074	4.0149	0.6283	30/64	Rv1464,			0	R.GAHQLM*EEATDAYEQGR.A
3024	2	1.4825	4.0148	0.516	24/28	Rv1392,			0	K.FVLGGPM*GDAGLTGR.K
3383	2	2.8468	4.0147	0.6152	17/24	Rv3274c,			0	K.GSPTTELYFENCR.I
3157	2	-0.6363	4.0136	0.4039	18/32	Rv0211,			0	K.EIDAGPTNNWM*DPGEMR.S
3216	2	1.1385	4.0134	0.5443	18/26	Rv2031c,			0	L.TVSVAVSEGKPTEK.H
3042	2	2.805	4.0129	0.4813	22/26	Rv0824c,			0	R.KAVVIAVGGVYDPR.I
4957	3	2.1934	4.0125	0.4649	30/64	Rv2964,			0	R.AIFHLPGLTAAVDELQR.D
3969	2	5.9005	4.0119	0.5981	19/22	Rv0247c,			0	R.DLVTDVSFNYQK.A
4960	2	5.1126	4.0107	0.5998	23/34	Rv3710,			0	K.EIEVGFPSASQTDFDFVR.E
4898	3	-1.4414	4.0107	0.5568	30/88	Rv0073,			0	K.SGAIK#FDEVDITTLQGAELANYR.R
5012	3	4.927	4.0098	0.3534	30/72	Rv1612,			0	R.VSQDFLDDLDRLQANYAGR.P
2990	2	4.4446	4.0095	0.4924	23/28	Rv3411c,			0	R.SAAAALVDAGADAVK.V
1312	2	-4.0759	4.0093	0.5573	22/38	Rv2111c,			0	R.GGGGGDDDDIAGSTAAGQER.R
3532	2	0.0956	4.0087	0.4259	18/30	Rv0800,			0	R.ADLPCGSTIGPLAAAR.T
2949	2	-0.3239	4.0086	0.5521	21/32	Rv1762c,			0	R.M*QAEADALKADGIVGVR.L
3758	2	-1.1975	4.0083	0.4882	20/32	Rv3045,			0	M.STVAAYAAMSATEPLTK.T
4222	2	3.5089	4.0075	0.5353	24/28	Rv1392,			0	K.FVLGGPMGDAGLTGR.K
2677	2	1.6973	4.0072	0.5963	19/24	Rv0458,			0	R.PGSAGALMSYESR.Y
2776	4	2.7313	4.007	0.081	37/96	Rv3246c,			0	R.AKVEK#DPENPTVVLTVR.G
3518	4	0.9421	4.0066	0.5184	47/180	Rv2246,			0	R.AIQLAGLAPGDIDHVNAHATGTQVGDLAEGR.A
1711	3	2.402	4.0061	0.4966	31/72	Rv3763,			0	K.ITGTATGVDM*ANPM*SPVNK.S
3176	2	2.6328	4.0059	0.5904	19/22	Rv1770,			0	R.IEEEQYLDGYPR.L
1517	3	1.0514	4.0056	0.4177	29/52	Rv0640,			0	K.KTDLNANDVDAAAK.I
4268	2	2.9672	4.0053	0.4641	19/24	Rv0815c,			1	R.AFRDEVLAAINVK.N
3727	3	2.7801	4.0051	0.4043	26/76	Rv0131c,			0	R.VPADHVLGGEGQAFMIAQTR.L
3776	2	2.6066	4.0042	0.646	22/30	Rv3127,			0	R.VGIAPPLAAVPAPTPR.R
1582	2	-3.3997	4.0036	0.5493	18/24	Rv3846,			0	R.AKEDHSAILLNEK.N
2710	2	2.2835	4.0015	0.5662	20/22	Rv2614c,			0	R.FGLEYTAADGTR.H
2221	2	3.1644	3.9982	0.4806	18/20	Rv2032,			0	M.PDTM*VTTDVIK.S
3023	5	2.7352	3.9953	0.441	50/208	Rv1652,			0	R.IGALTAATSAGSTLGEHHPHLTPLAHR.V
3193	3	2.5174	3.9953	0.3718	27/52	Rv1392,			0	K.TQVTIAYEDNVPVR.L
3739	2	-0.2544	3.9949	0.5012	20/30	Rv0247c,			0	R.MSTFDEDEIVTVTPM*R.T
3930	3	-1.3293	3.994	0.4033	28/60	Rv3833,			0	R.GGPATPTVLAVNPLM*R.E
3150	2	-0.5046	3.9936	0.5813	20/28	Rv1061,			0	R.SSVVFATEPMDDNPR.W
1912	2	3.3266	3.9935	0.5066	22/24	Rv0440,			0	K.LEGDEATGANIVK.V
3190	2	-3.0429	3.9925	0.526	20/26	Rv1464,			0	R.ASFAVYNTADEVDR.L
3025	2	5.2445	3.9922	0.5114	20/24	Rv1475c,			0	R.NQLLDDVSGGYTR.D
3519	2	1.3221	3.9919	0.547	22/26	Rv1017c,			0	R.EVIVTNTLPIGEDK.R
2773	2	1.0946	3.9918	0.5153	19/24	Rv1837c,			0	K.VPDIHDVALM*EDR.A
2250	2	-0.4433	3.9905	0.5377	20/22	Rv2859c,			0	K.ALVDAASGYAGR.Q
4996	3	4.5782	3.9903	0.4475	28/80	Rv0440,			0	K.TDDVAGDGTTTATVLAQALVR.E
3869	3	1.5645	3.9902	0.48	34/92	Rv2623,			0	R.AGPPTVHSEIVPAAAVPTLVDM*SK.D
4075	3	3.6443	3.9892	0.5667	27/48	Rv3841,			0	R.NHAMMLVQHLLDR.D
3409	2	3.6707	3.9888	0.5131	18/24	Rv3720,			0	R.LLDVGCGWGGM*VR.Y
2130	2	-2.6434	3.9886	0.5043	21/26	Rv1996,			0	R.AVVNSGQAPVIVAR.I
4148	2	1.8695	3.9881	0.3961	25/30	Rv3722c,			0	K.DVGIAVTEAGASFPYR.K
3757	4	5.4147	3.9867	0.6051	38/180	Rv2246,			0	R.AIQLAGLAPGDIDHVNAHATGTQVGDLAEGR.A
1501	2	1.5256	3.9858	0.4451	18/24	Rv0684,			0	K.VEANVGKPQVAYK.E
3427	2	3.6143	3.985	0.5799	22/26	Rv2245,			0	R.IVESYDLMNAGGPR.K
4558	3	5.0413	3.9845	0.4786	25/60	Rv0466,			0	R.TM*VDLIRPIEFGDM*LR.C
2694	3	2.4696	3.9842	0.2396	31/44	Rv3588c,			0	R.HVHETVAILMAR.S
1046	3	3.8252	3.9834	0.2795	29/44	Rv0669c,			0	R.LARPTAAAQAPK.G
3772	2	2.2354	3.9826	0.4812	20/22	Rv0896,			0	K.LGGDDSLLGIAK.E
2678	3	-0.5857	3.9818	0.5315	26/72	Rv0859,			0	R.AAVLASGM*PVTSGGVQLNR.F
2679	2	-0.5179	3.9805	0.5745	21/28	Rv1248c,			0	R.SVLEEPTYEDGIGDR.N
3406	3	1.9625	3.9785	0.3727	35/60	Rv2624c,			0	R.VQLAVIGGGEAGQLAR.L
3398	2	4.132	3.9784	0.4895	21/26	Rv1925,			0	R.DSEPAVILTTAAAK.N
3648	4	4.4728	3.978	0.4408	46/162	Rv0815c,			1	K.ILAPAHLPQEQSQRPGHIPGAINVPWSR.A
3068	3	0.3557	3.9779	0.5922	33/76	Rv2145c,			0	R.GSAAPVDSNADAGGFDQFNR.G
2852	3	2.1548	3.9776	0.4524	28/56	Rv2300c,			0	R.HVLRPAFLQAETAAR.Q
2234	3	2.2142	3.9773	0.3774	29/56	Rv3280,			0	K.TGRPLIGINDGAGAR.I
2162	2	1.4458	3.9771	0.5616	20/22	Rv3417c,			0	K.TGIAQVATVSSR.D
3629	3	0.3973	3.9753	0.46	28/84	Rv3720,			0	R.AYVSGDLQAHGVHPGDPYELLK.T
4546	2	2.7404	3.9751	0.5049	22/24	Rv3774,			0	R.YVAAWNAAFLPSK.D
4889	3	4.9533	3.975	0.4805	26/88	Rv1094,			0	M.AQKPVADALTLELEPVVEANMTR.H
4271	2	3.5231	3.9733	0.4133	20/22	Rv0243,			0	R.LGLDAALGSIDR.S
1124	2	3.3531	3.9718	0.5205	24/28	Rv3710,			0	K.IAEGTAGEGGEVSPK.E
4264	3	4.9249	3.9718	0.5	33/84	Rv1925,			0	R.LQSPLAEGSHADGSAIDDTWLR.T
2489	3	2.7861	3.9715	0.4512	28/52	Rv0350,			0	R.HM*GSDWSIEIDGKK.Y
2277	3	-3.5852	3.9715	0.4523	27/52	Rv2159c,			0	R.RAGGAVAEVYAEAR.R
3875	3	5.2183	3.9709	0.446	36/88	Rv0859,			0	R.IVATATSGADPVIMLTGPTPATR.K
4680	2	1.8657	3.9705	0.5039	23/32	Rv2622,			0	R.AEVTDADVLELAPGLGR.T
3283	2	2.7101	3.9692	0.4811	20/22	Rv0896,			0	K.LGGDDSLLGIAK.E
4852	4	5.9847	3.9692	0.363	46/162	Rv0440,			0	R.NLPAGHGLNAQTGVYEDLLAAGVADPVK.V
3722	2	3.9874	3.9687	0.4779	20/22	Rv0896,			0	K.LGGDDSLLGIAK.E
4941	2	2.8334	3.9686	0.4805	23/28	Rv3285,			0	K.LVEEAPAPFLTDFQR.K
3795	2	3.1622	3.9679	0.5605	23/32	Rv2031c,			0	R.AELPGVDPDKDVDIMVR.D
4315	2	3.9373	3.9669	0.5056	21/30	Rv2220,			0	K.GGYFPVAPNDQYVDLR.D
3280	2	3.5969	3.9668	0.3781	18/22	Rv0655,			0	R.EVLLTSDEPVVR.Q
3305	2	-1.6546	3.9663	0.3617	21/24	Rv3003c,			0	R.VLAEAFHIAASGR.P
3423	2	4.3299	3.9629	0.3143	19/20	Rv3841,			0	R.EALALALDQER.T
2674	2	-2.8371	3.9629	0.4243	17/24	Rv1295,			0	K.GYTEYHQLGLIDK.L
3214	4	2.3482	3.9624	0.4792	39/96	Rv3734c,			0	R.HRPLWELHVVEGLNDGR.F
3035	2	1.5546	3.9623	0.0513	18/20	Rv0046c,			0	K.FVAAFDVDAK#K.V
4115	2	1.1218	3.9621	0.5806	25/34	Rv1295,			0	K.DM*PSVSPVPVDPVAVVEK.L
5184	3	5.7499	3.9607	0.5516	35/88	Rv1392,			0	R.VAVETLVTTGQVHVVGEVTTSAK.E
3744	2	-0.5727	3.96	0.4669	22/30	Rv1855c,			0	R.VVVGSPAQIADQIQAK.V
2531	2	2.8355	3.96	0.4659	20/22	Rv0384c,			0	R.LVQQAIGDQLAK.M
2819	2	1.4143	3.9568	0.5079	22/28	Rv2241,			0	K.AQILASGVAM*PAALR.A
3054	3	1.7266	3.9563	0.2765	24/48	Rv0046c,			0	K.IADVAPTNVIVQR.G
2077	2	3.688	3.9563	0.5189	19/24	Rv1655,			0	R.TM*GSLALTGQPAK.Q
2632	3	-0.1185	3.9561	0.4944	33/88	Rv0271c,			0	R.VVDTATTAGM*RPVDIDLDPSTEK.L
3878	3	1.8094	3.9555	0.4625	29/92	Rv3801c,			0	R.LHAVLDDCAPSTILTTTDSAEGVR.K
2023	3	2.5512	3.955	0.5508	26/72	Rv2246,			0	R.IVM*STNNDDPAGACRPFDR.D
4642	3	5.3547	3.9534	0.4865	36/60	Rv2220,			0	R.LVPGYEAPINLVYSQR.N
3544	2	3.9183	3.9533	0.4469	20/22	Rv2882c,			0	-.M*IDEALFDAEEK.M
3271	2	-0.5305	3.9523	0.6629	18/30	Rv1017c,			0	R.GCDAFVLQSCPAPVNR.W
4675	2	3.9151	3.9512	0.5003	19/26	Rv2111c,			0	R.EKLTEETDDLLDEI.D
3574	2	-2.0765	3.9509	0.5328	20/36	Rv0271c,			0	R.STLLTLAGGDPM*APAAISK.L
2046	2	1.5841	3.9501	0.5913	21/28	Rv0681,			0	R.M*PLGGDDPEYTAATR.G
3570	2	2.3142	3.9499	0.4728	18/20	Rv2244,			0	R.TVGDVVAYIQK.L
4719	2	4.8017	3.9484	0.6023	18/30	Rv3849,			0	R.TNPSGATM*AALANFFR.I
1483	2	-0.2409	3.9474	0.5445	23/30	Rv2111c,			0	G.GDDDDIAGSTAAGQER.R
3175	3	3.2994	3.9473	0.2938	26/60	Rv0440,			0	K.KWGAPTITNDGVSIAK.E
3772	2	2.4792	3.9471	0.5363	17/18	Rv3720,			0	K.VWGLYMAASR.V
4017	3	-1.3014	3.9471	0.5873	27/64	Rv2178c,			0	K.PAAQQPTWPADQALAMR.T
3660	2	4.733	3.9464	0.5269	17/24	Rv0824c,			0	K.ISADENLHM*IFYR.D
4994	3	1.7472	3.9457	0.5435	34/72	Rv2245,			0	K.GLLAGESGIHALEDEFVTK.W
2781	2	3.2299	3.943	0.4356	19/22	Rv3907c,			0	R.IAELAAQEDLDR.V
3695	2	1.4884	3.943	0.5571	21/28	Rv3045,			0	R.VAIIGLGGLGHM*GVK.L
2187	2	1.9699	3.9413	0.6075	18/24	Rv3710,			0	R.TVEYCNQLPVHER.H
3719	3	5.2671	3.9412	0.6131	27/60	Rv0824c,			0	K.NYYALGGQDWDPDQSK.L
3818	4	4.6662	3.9409	0.4771	45/168	Rv3248c,			0	R.WASCNIFSTQDHAAAAVVVGPHGTPDEPK.G
3485	2	-0.8116	3.9401	0.5777	21/26	Rv1017c,			0	R.EVIVTNTLPIGEDK.R
1508	2	1.0982	3.9397	0.58	23/28	Rv2111c,			0	G.DDDDIAGSTAAGQER.R
1073	2	4.3724	3.9387	0.5082	20/22	Rv2111c,			0	D.DIAGSTAAGQER.R
4099	2	1.8758	3.9357	0.5259	18/20	Rv3710,			0	R.LQIEFSQVIQK.I
771	3	1.7468	3.9357	0.3858	34/60	Rv2241,			0	K.KGSGHQEVATTM*ATVR.T
4448	2	2.1506	3.9349	0.501	22/28	Rv2537c,			0	M.SELIVNVINGPNLGR.L
4486	2	3.6618	3.9349	0.4441	20/28	Rv2111c,			0	R.EKLTEETDDLLDEID.D
4297	3	2.5141	3.9344	0.5818	29/56	Rv2859c,			0	R.LFK#ALVDAASGYAGR.Q
5557	3	4.8661	3.9344	0.4954	33/88	Rv3134c,			0	R.LVYVIDPSQLSAAGEGGGQSAAR.A
4064	3	6.8601	3.9342	0.5838	36/84	Rv2245,			0	R.LLGAGITSDAFHM*VAPAADGVR.A
2047	2	1.4581	3.9337	0.5876	21/28	Rv0670,			0	K.AAGAPVICETADQGR.K
4182	3	-0.8967	3.9331	0.4394	39/84	Rv0131c,			0	K.DQGLWAAHLRPELGGQGFGQVK.L
2388	2	-1.8924	3.933	0.6156	22/30	Rv2032,			0	R.VGLAPEM*EEPPPATPR.R
4615	4	1.2278	3.933	0.3987	42/162	Rv2241,			0	R.IPVSDAQLEENPYLPPYYHPGLNAPEIR.Y
4639	2	3.8404	3.933	0.6591	21/26	Rv1655,			0	R.GLLLGIALTAPHAK.D
5512	3	1.0435	3.9327	0.4542	29/80	Rv0440,			0	K.PLLIIAEDVEGEALSTLVVNK.I
3325	2	3.2565	3.9325	0.4857	21/26	Rv0211,			0	K.NSYLALSDPSDVAR.V
4243	2	3.8148	3.9314	0.5097	21/26	Rv2454c,			0	R.ENIVFISGIGCSSR.F
1525	2	2.3852	3.9309	0.6598	21/24	Rv0710,			0	K.AHDEDSVAGIGDR.V
2585	2	-0.293	3.9292	0.6467	18/32	Rv3464,			0	R.FTESTPYNPSSPYSATK.A
2906	2	2.6996	3.9289	0.5061	19/22	Rv2845c,			0	R.AGATALAADLDR.L
3191	2	-1.9537	3.9283	0.5356	20/26	Rv1612,			0	R.LLGAEVVAVQTGSK.T
4607	4	4.7406	3.9281	0.4542	40/138	Rv3734c,			0	R.EHPMHVGGLSLFEPPQGAGPEFVR.E
4375	3	4.7176	3.9274	0.4256	27/76	Rv2521,			0	K.APAFTLPDADGNNVSLADYR.G
3052	2	3.704	3.927	0.469	20/24	Rv0046c,			0	K.IADVAPTNVIVQR.G
1512	3	2.92	3.9261	0.4212	35/88	Rv3285,			0	R.GAHTGAAASGDAVTAPM*QGTVVK.F
3342	3	-0.0101	3.9259	0.5506	26/72	Rv3028c,			0	R.AAVDSGYYPGQFQVGQTGK.T
1152	2	2.0004	3.9249	0.627	21/32	Rv2111c,			0	G.GGDDDDIAGSTAAGQER.R
1361	2	2.7461	3.924	0.6009	21/26	Rv2111c,			0	D.DDDIAGSTAAGQER.R
3481	2	-4.4611	3.9233	0.4667	20/28	Rv1636,			0	K.LIIASAYLPQHEDAR.A
3077	3	4.0433	3.9226	0.5274	26/76	Rv2145c,			0	R.GSAAPVDSNADAGGFDQFNR.G
1902	2	2.7405	3.9225	0.6059	20/24	Rv0824c,			0	K.ACNDPVADQLM*AK.I
4927	3	2.9281	3.9222	0.439	31/56	Rv1017c,			0	K.WADALGGVPLAFIHK.T
4919	2	3.4614	3.9209	0.5418	19/28	Rv0643c,			0	R.VLLSDWANFSEPVDR.I
3122	2	2.9864	3.9209	0.5296	20/22	Rv0761c,			0	K.LNLDDM*VTTAYK.L
2772	2	3.3196	3.9208	0.6594	21/46	Rv0467,			0	R.IATTVDPNSSTTALTGSTEEGQFH.-
3300	3	3.1045	3.9208	0.3419	25/60	Rv1442,			0	R.VDTIVVHEQYWTAM*AK.H
1291	2	1.6505	3.9193	0.4999	20/26	Rv2111c,			0	D.DDDIAGSTAAGQER.R
2653	2	1.7665	3.919	0.4713	19/22	Rv2623,			0	R.SEEAQLVVVGSR.G
3263	3	1.5355	3.9189	0.4935	32/76	Rv2028c,			0	R.LLYAIEPDDPGYAAHGAAAR.K
2679	2	-1.8295	3.9187	0.5797	23/28	Rv3411c,			0	R.NLPVAEQAGQVEM*VK.R
4825	2	3.405	3.9178	0.5218	21/30	Rv2178c,			0	K.LGPNMTPELAVEYVER.L
4758	2	3.4235	3.9168	0.4065	18/24	Rv1872c,			0	R.LLGVTCLEELSPR.H
2128	3	-0.8655	3.916	0.4959	32/72	Rv3570c,			0	K.AMNDHTAGGLATNSAPVYK.M
3660	2	2.2588	3.9159	0.5439	17/24	Rv0824c,			0	K.ISADENLHM*IFYR.D
5046	3	4.1323	3.9156	0.5118	30/84	Rv3139,			0	K.AAELGITAINIPEDFDGIAEHR.S
2236	3	2.3372	3.9155	0.4666	28/72	Rv0815c,			1	D.PVSRPVTSYTASPPDNTIR.A
3129	2	-1.1269	3.9146	0.5819	23/36	Rv0859,			0	R.AAVLASGMPVTSGGVQLNR.F
1475	2	0.7497	3.9144	0.5012	23/28	Rv2111c,			0	G.DDDDIAGSTAAGQER.R
2353	2	-3.7329	3.914	0.5809	21/28	Rv3509c,			0	R.SGEPAM*M*LIGGDATR.G
1502	3	5.6861	3.914	0.4576	29/68	Rv3134c,			0	R.AVAVHAAETPDDVEQGSR.L
2937	4	3.5639	3.914	0.2198	46/156	Rv2241,			0	R.LTAEQLDGFRQEHSHVGGGLPSYPHPR.L
2835	3	4.4475	3.9139	0.4228	29/64	Rv0896,			0	K.TGHTTFDVGFANTAAAK.S
4288	3	3.1745	3.9129	0.4769	31/56	Rv1596,			0	R.VPPGEALMTLEAQTR.G
3413	2	1.7672	3.9129	0.4078	21/28	Rv1655,			0	R.DAGYLVNAAAPDVIR.L
4746	3	2.2332	3.9127	0.5189	33/56	Rv0357c,			0	M.PAIVLIGAQWGDEGK.G
3192	2	3.4583	3.9118	0.572	22/26	Rv1392,			0	K.TQVTIAYEDNVPVR.L
3176	2	-2.5001	3.9116	0.5565	18/28	Rv1017c,			0	R.EVIVTNTLPIGEDKR.F
4478	2	0.0598	3.9105	0.599	17/26	Rv1449c,			0	R.AYGGTFLQFSDYM*R.P
2301	2	-2.8064	3.9102	0.6257	23/30	Rv2032,			0	R.VGLAPEM*EEPPPATPR.R
1592	2	0.7934	3.9077	0.5204	19/26	Rv2711,			0	R.LDQSGPTVSQTVSR.M
2138	2	1.403	3.9073	0.4379	22/26	Rv1392,			0	R.LFTSESVTEGHPDK.I
4519	2	3.6232	3.907	0.3796	20/26	Rv2624c,			0	K.VDQPASDINWIVVR.M
2608	2	0.6682	3.9067	0.519	19/26	Rv2178c,			0	R.GDM*INGFAPDAAAR.E
2143	3	1.8906	3.9059	0.4525	30/44	Rv3248c,			0	R.IHVEALGGHLTK.L
1158	3	5.5469	3.9059	0.5522	33/72	Rv2111c,			0	G.GGGGDDDDIAGSTAAGQER.R
4410	2	0.8892	3.9058	0.1177	19/24	Rv2711,			0	-.M*NELVDTTEMYLR.T
2079	2	-1.1318	3.9057	0.4659	20/24	Rv3274c,			0	K.ITQIYEGTNQIQR.V
3445	2	2.915	3.905	0.4827	20/22	Rv2159c,			0	K.EAVAAAVAASLR.C
2607	2	-1.1919	3.904	0.4475	19/26	Rv1295,			0	R.GSTVVCTVTGNGLK.D
1940	2	1.7092	3.9035	0.6062	18/24	Rv0248c,			0	K.YYTDEELAEHPGR.R
4456	3	1.9654	3.903	0.4729	27/84	Rv0440,			0	K.KTDDVAGDGTTTATVLAQALVR.E
4284	2	3.7292	3.9024	0.5629	19/22	Rv0761c,			0	K.LNLDDMVTTAYK.L
2761	2	-3.9413	3.9017	0.5601	20/30	Rv1512,			0	K.ASGAPNVTNWGTGTPR.R
3931	2	0.5809	3.9012	0.5636	20/32	Rv0131c,			0	R.EYQPVTTLFPSQHIPTR.R
3964	2	1.5953	3.9012	0.4534	21/30	Rv3720,			0	R.GATYLATAPGELGLAR.A
3245	3	2.7143	3.9011	0.399	25/72	Rv2097c,			0	R.VTTDEEIAEAVDQPPQTTR.A
1980	2	0.0896	3.9009	0.6644	19/28	Rv3710,			0	D.PVTIASPAQPGEAGR.H
3187	3	3.2174	3.9	0.4868	33/84	Rv2214c,			0	R.VSAEHGVPDIVVNNAGIGQAGR.F
3063	2	0.3449	3.8993	0.5508	21/28	Rv0409,			0	M.SSTVLVINSGSSSLK.F
4329	4	1.3489	3.8986	0.3571	44/144	Rv2220,			0	R.HYIGGLLHHAPSLLAFTNPTVNSYK.R
3468	2	2.8094	3.8967	0.5661	16/18	Rv0066c,			0	R.IYQEIINFCK.T
2743	2	2.1763	3.8956	0.6194	21/24	Rv2159c,			0	R.AGGAVAEVYAEAR.R
4981	5	7.93	3.8952	0.3539	40/224	Rv2504c,			0	R.ITIAEVEHLVEPGEIDPATVHTPGVFVHR.V
4219	2	1.9643	3.8949	0.4223	17/24	Rv0815c,			1	R.AFRDEVLAAINVK.N
3107	2	3.6219	3.8941	0.333	19/20	Rv3841,			0	R.EALALALDQER.T
5649	3	-1.5586	3.8928	0.46	24/92	Rv2029c,			0	R.IITLTM*NPALDITTSVDVVRPTEK.M
2390	2	-4.3921	3.8926	0.6316	19/24	Rv2159c,			0	R.AGGAVAEVYAEAR.R
1872	2	2.4817	3.8923	0.483	21/24	Rv0640,			0	K.TDLNANDVDAAAK.I
2972	2	0.92	3.8917	0.5754	18/26	Rv2245,			0	R.IVESYDLMNAGGPR.K
3081	2	2.662	3.8903	0.474	20/24	Rv1173,			0	R.GDELADLCASAAR.V
3827	2	3.1892	3.8901	0.2752	19/20	Rv1626,			0	R.VLIAEDEALIR.M
3178	2	-0.0453	3.8898	0.5406	21/26	Rv2535c,			0	K.MPETAGQTPELLTR.F
4513	2	4.2853	3.8898	0.4981	20/22	Rv3127,			0	R.LVVASQLSEVLR.R
4847	3	2.8486	3.8891	0.479	26/80	Rv2464c,			0	R.RPIGALLMDQTVIAGVGNVYR.N
3896	2	1.9124	3.8881	0.6204	21/30	Rv3127,			0	R.VGIAPPLAAVPAPTPR.R
1673	2	3.1238	3.888	0.5587	20/22	Rv3720,			0	R.VIGATLSAEQAK.W
4115	5	4.1201	3.888	0.4844	51/176	Rv1017c,			0	R.AHPELAEQVAK#ELDVHVTSQDAR.E
3620	2	1.7931	3.8875	0.4698	20/30	Rv1652,			0	R.AATTDLLGAEVIGSAR.A
2569	3	2.1082	3.8875	0.3205	28/56	Rv0814c,			1	R.VVDGDGQAVGGAFVR.L
4144	2	4.1809	3.8874	0.6342	21/30	Rv0824c,			0	R.DVSEAAFDLVPNQAM*K.S
4458	2	5.1508	3.887	0.5518	18/20	Rv1464,			0	R.IDLDSLYLDDR.V
4162	3	2.3531	3.887	0.3964	24/56	Rv2780,			0	K.RADLVIGAVLVPGAK.A
5134	2	3.9553	3.8866	0.2723	19/24	Rv1071c,			0	K.LDTLEDVLIQDYR.V
3617	2	3.9318	3.8858	0.5462	23/26	Rv2245,			0	R.FAVVVGTGLGGAER.I
2868	3	2.7042	3.8855	0.5117	29/56	Rv3003c,			0	K.HVALQQLTGAQAVIR.S
3924	2	-5.2367	3.8853	0.5561	23/32	Rv2031c,			0	R.AELPGVDPDK#DVDIMVR.D
3449	3	3.7946	3.8852	0.4964	24/60	Rv0458,			0	R.YQNFIGGQWVAPVHGR.Y
4623	3	3.6884	3.8835	0.545	32/76	Rv2246,			0	R.YAINNSFGFGGHNVAIAFGR.Y
2325	2	-3.5704	3.8826	0.4395	19/26	Rv1996,			0	R.AVVNSGQAPVIVAR.I
4216	2	3.528	3.8826	0.4827	22/24	Rv0946c,			0	R.WLTDALGDAAVSR.H
2966	2	3.8958	3.8809	0.5548	20/24	Rv2004c,			0	R.LAADTHSAIVEFR.C
3733	4	1.2184	3.8807	0.4243	41/162	Rv0815c,			1	K.ILAPAHLPQEQSQRPGHIPGAINVPWSR.A
4024	4	3.5074	3.8806	0.4819	41/138	Rv1071c,			0	V.TGESHEVLTNVEGGVGFVTLNRPK.A
4718	2	2.742	3.8804	0.4573	20/22	Rv2987c,			0	R.IITAATVVLPFK.I
4936	2	0.4441	3.8798	0.4748	21/28	Rv2454c,			0	R.WCPGCGDYVILNTIR.N
4387	4	4.5225	3.8798	0.5673	48/138	Rv0824c,			0	K.LSDVAQVAM*VQNLVTEDNLPSYHR.E
3232	2	0.4423	3.8795	0.6474	22/28	Rv3801c,			0	K.GILNGSEPVSPASMR.K
3666	3	2.2574	3.8771	0.2504	31/52	Rv3720,			0	K.AVEDEGLSDLAQVR.H
3901	2	1.8237	3.8766	0.4511	21/28	Rv2711,			0	R.LTELPAGSPVAVVVR.Q
3355	2	3.1945	3.8763	0.4518	18/20	Rv2244,			0	R.TVGDVVAYIQK.L
4673	2	1.9836	3.8762	0.4819	21/28	Rv0350,			0	K.LLGSFELTGIPPAPR.G
2476	3	-2.5198	3.8748	0.3461	30/68	Rv0154c,			0	R.AIQVHGAAGVSDDTPLAR.L
4184	3	-0.9277	3.874	0.5215	30/84	Rv1925,			0	R.LQSPLAEGSHADGSAIDDTWLR.T
3729	2	1.5141	3.8734	0.5276	20/22	Rv0643c,			2	R.YDVNVVGLTLSK.N
1531	2	3.9153	3.873	0.6058	26/38	Rv2111c,			0	R.GGGGGDDDDIAGSTAAGQER.R
3369	3	2.9624	3.8718	0.434	27/60	Rv3401,			0	R.VSAILDRPLQAVEHER.T
4684	2	-0.359	3.8713	0.5085	21/28	Rv1652,			0	R.DVSVSFTPVLIPASR.G
3661	2	-2.5694	3.871	0.3588	17/26	Rv1864c,			0	R.IGSDGLVLEVSAPR.I
3910	3	2.0954	3.871	0.3995	28/64	Rv0993,			0	K.AAVDFALDRDDYGPDLR.R
2418	2	-2.8066	3.8686	0.4048	19/26	Rv3127,			0	R.IAM*TAAHWQANITR.F
3855	2	4.3177	3.8685	0.4	22/28	Rv1655,			0	R.DAGYLVNAAAPDVIR.L
3983	3	3.3533	3.8674	0.6351	31/80	Rv2159c,			0	R.LALLTGLAPHQVTDDDVAAAR.S
2916	2	3.8504	3.8671	0.4765	20/24	Rv0211,			0	R.VVFTDGSEEEFQR.L
4213	2	2.8186	3.8665	0.5782	18/22	Rv0761c,			0	K.LNLDDMVTTAYK.L
3150	2	-1.2694	3.8659	0.2859	18/30	Rv3720,			0	R.VIGATLSAEQAK#WGQK.A
1416	3	4.4967	3.8655	0.615	40/76	Rv2111c,			0	R.GGGGGDDDDIAGSTAAGQER.R
2085	2	1.0521	3.8647	0.4985	19/24	Rv1762c,			0	-.MQSSSLDPVASER.L
3878	3	4.9198	3.8645	0.5347	33/68	Rv0824c,			0	R.EIAM*NM*GM*DGAWGQWVNR.W
4743	2	3.3443	3.8634	0.6158	17/22	Rv2676c,			0	R.SYEWYLLPDEER.R
2428	2	-2.2593	3.8626	0.5555	21/24	Rv2178c,			0	R.AYANASAAM*NLVR.A
4003	2	3.0748	3.8619	0.4423	21/30	Rv1652,			0	R.AATTDLLGAEVIGSAR.A
1136	2	4.3468	3.8618	0.5194	20/22	Rv2111c,			0	D.DIAGSTAAGQER.R
3618	2	4.1696	3.8606	0.3321	18/22	Rv1908c,			0	R.SPTMLATDLSLR.V
2193	2	0.8491	3.8605	0.6301	18/24	Rv0824c,			0	K.ACNDPVADQLM*AK.I
4530	3	1.8397	3.8604	0.4766	34/52	Rv0183,			0	R.LGAAGLVTYALDHR.G
1605	2	0.8159	3.8604	0.3749	19/30	Rv2467,			0	R.FAVTQSGAAPGAGETR.V
3761	2	3.9097	3.8596	0.5501	23/30	Rv2220,			0	K.GGYFPVAPNDQYVDLR.D
3408	2	3.8463	3.8595	0.5718	25/28	Rv1392,			0	K.FVLGGPM*GDAGLTGR.K
3653	3	0.8127	3.8584	0.5498	23/44	Rv3710,			0	R.RLQIEFSQVIQK.I
4568	2	-0.7841	3.8576	0.4928	21/34	Rv0211,			0	R.TMYVVPFCM*GPLGAEDPK.L
2389	2	3.3713	3.8566	0.3656	19/22	Rv3907c,			0	R.IAELAAQEDLDR.V
3347	2	2.8304	3.8558	0.5376	20/22	Rv0684,			0	R.VLDGAVAVFDGK.E
2869	2	0.5527	3.8551	0.6212	19/26	Rv2028c,			0	R.YAFTAVEAADRPVK.V
4247	2	3.6258	3.8544	0.4445	18/22	Rv0824c,			0	R.IHLDEVVMPVLK.K
3739	3	2.8123	3.8531	0.0165	28/68	Rv0824c,			0	R.EIAMNM*GM*DGAWGQWVNR.W
4339	3	6.4858	3.8519	0.498	30/72	Rv0670,			0	R.HANLGSGQIDPDLLVAAVK.A
3549	2	3.5541	3.8517	0.5726	22/26	Rv1017c,			0	R.EVIVTNTLPIGEDK.R
4080	2	3.859	3.8517	0.5519	20/26	Rv0684,			0	R.GITITSAATTTFWK.D
4476	2	4.0607	3.8512	0.6066	19/24	Rv2845c,			0	R.GIEIGHIFQLGSK.Y
2587	2	1.9863	3.8511	0.5753	20/24	Rv2159c,			0	R.AGGAVAEVYAEAR.R
4247	3	3.6896	3.8502	0.5127	27/56	Rv1594,			0	R.QVLVATEVGMLHQLR.R
4208	2	4.7121	3.8495	0.5581	18/22	Rv0761c,			0	K.LNLDDMVTTAYK.L
2218	2	3.9742	3.8491	0.4393	20/26	Rv2246,			0	R.LWENAGSPEVDTNR.L
2935	2	3.9993	3.8483	0.4471	18/24	Rv3003c,			0	K.VIHADIDPAEIGK.N
4459	3	2.8359	3.8483	0.2845	28/60	Rv0148,			0	R.WAEITDLSGAK#IAGFK.L
4319	2	6.5963	3.848	0.618	19/28	Rv2220,			0	K.SVFDDGLAFDGSSIR.G
4141	2	3.409	3.8469	0.584	18/22	Rv3734c,			0	R.LVANDEFQPMFR.K
2284	2	3.0511	3.8469	0.6353	19/24	Rv0824c,			0	K.ACNDPVADQLM*AK.I
3733	3	3.2535	3.8455	0.5814	31/68	Rv0211,			0	R.TM*YVVPFCM*GPLGAEDPK.L
1533	2	2.2803	3.8441	0.3528	20/22	Rv3710,			0	R.AEVQAIATDGAR.K
1990	2	2.5595	3.8437	0.5931	21/28	Rv3230c,			0	R.SYSLTSSPAASGSAR.M
2915	2	2.9148	3.8437	0.591	21/26	Rv0733,			0	K.TVDAVGTM*DEVFAR.A
2764	3	3.9488	3.8436	0.3737	23/64	Rv3683,			0	R.DRYDTIAGPASPAANLR.L
3346	2	2.5062	3.8436	0.5607	19/22	Rv3280,			0	K.LLYAYGEATVPK.I
2934	3	2.949	3.8436	0.4703	31/64	Rv1762c,			0	R.M*QAEADALKADGIVGVR.L
1880	3	1.4836	3.8426	0.5047	32/76	Rv3710,			0	R.QHVDAADDDGGTTSITATVK.I
3839	2	4.2659	3.8422	0.5755	19/26	Rv0211,			0	K.AYYFAAAFPSACGK.T
4052	3	6.767	3.8413	0.2987	32/60	Rv3801c,			0	K.FDPEDTSEQLVIVGER.A
1594	3	3.5529	3.8411	0.3705	24/48	Rv1438,			0	R.TYHNEDDALVAAK.A
3660	3	2.4677	3.8409	0.3795	31/52	Rv0672,			0	R.LRPQLGDLDTIGYR.A
3195	3	1.862	3.8405	0.4655	33/92	Rv0511,			0	R.AASAVVSGGPDIRPALGDPADVAK.T
4816	3	-0.8652	3.8404	0.5198	34/92	Rv0644c,			0	K.FIATEIFPGGQPPTIEM*VEEQSAK.T
4539	3	5.7863	3.8399	0.4913	28/60	Rv1925,			0	R.VVTAAPNFAYEWAAQR.G
2543	2	-1.7632	3.8397	0.472	21/22	Rv2449c,			0	R.LPAAGVSLQTTR.L
1500	2	1.1392	3.8388	0.3473	18/20	Rv1133c,			0	R.IEAIVASGAHR.G
1535	3	2.7676	3.8379	0.4238	28/48	Rv3734c,			0	K.M*HHALIDGVSAM*K.L
3312	2	6.0545	3.8377	0.5433	16/22	Rv3139,			0	R.DYFDLTPDDDQK.L
2385	2	-3.217	3.8374	0.4964	20/24	Rv0823c,			0	R.HGTLLAAHFGEDK.G
3628	2	2.4986	3.8362	0.4348	18/20	Rv2244,			0	R.TVGDVVAYIQK.L
3892	2	3.0205	3.8361	0.4833	20/26	Rv2953,			0	R.GAEPELGAQPDFLR.R
3994	2	3.3769	3.834	0.5004	17/22	Rv1095,			0	R.GM*LEVLPLTHIR.G
2131	2	2.8936	3.8335	0.4006	17/20	Rv2159c,			0	K.FVNHIEPVAPR.R
2057	2	-1.0307	3.8331	0.3755	17/20	Rv1133c,			0	R.AGEIDEAEYVR.R
1096	5	2.5728	3.8325	0.4754	50/144	Rv3907c,			0	R.RHEPDGGVSFHHHEVVGAK.M
1849	2	0.8286	3.8321	0.5805	24/30	Rv0046c,			0	M.SEHQSLPAPEASTEVR.V
4163	3	5.6866	3.8318	0.6346	34/80	Rv2159c,			0	R.LALLTGLAPHQVTDDDVAAAR.S
3035	2	-0.8907	3.8303	0.6292	18/34	Rv1295,			0	R.IGSPASWTSAVEAQQQSK.G
4330	4	0.0266	3.8297	0.2351	30/180	Rv3722c,			0	R.GKPSAEQLDLSNQLLSLPGDDYRDPEGTDTR.N
4229	2	2.9019	3.8291	0.6208	23/28	Rv1655,			0	R.GALLVLDEVQTGM*GR.T
4701	5	5.7291	3.8287	0.3865	66/240	Rv2220,			0	K.GHHEVGSGGQAEINYQFNSLLHAADDM*QLYK.Y
3936	2	2.5654	3.8286	0.5368	22/30	Rv3833,			0	R.GGPATPTVLAVNPLM*R.E
2779	2	3.1688	3.8283	0.598	18/22	Rv3045,			0	K.PGANFTYNSIGK.D
3922	2	3.5304	3.8266	0.5	20/26	Rv1323,			0	R.TGDPLQFTEDEGIR.A
3285	2	4.5171	3.8265	0.3198	19/20	Rv3841,			0	R.EALALALDQER.T
2574	3	5.1046	3.8256	0.423	29/84	Rv1540,			0	R.YHALVQGHPDPSSGTIDAPIGR.H
1188	2	0.0862	3.8244	0.4758	19/28	Rv2845c,			0	R.TLRDDPADAEVASHK.L
4845	2	2.487	3.8232	0.6092	20/24	Rv2581c,			0	R.FM*LTDPIYGLGPR.I
3666	3	1.5427	3.8232	0.4815	28/56	Rv0440,			0	K.WGAPTITNDGVSIAK.E
4131	3	1.5809	3.8227	0.2076	25/68	Rv0859,			0	K.AAEAWSGGYFAK#SVVPVR.D
3990	2	4.5172	3.8227	0.4745	20/26	Rv0211,			0	K.TNLAM*LQPTIPGWR.A
1869	2	1.748	3.8218	0.5928	20/24	Rv0873,			0	K.AAAAAGASGFYAK.W
2133	3	1.4448	3.8215	0.3816	24/48	Rv3248c,			0	R.IAEHEM*PGLM*SLR.R
1196	3	1.0947	3.8214	0.2467	32/64	Rv3134c,			0	D.PSQLSAAGEGGGQSAAR.A
4000	2	-1.1172	3.8214	0.5225	18/24	Rv0440,			0	K.GYISGYFVTDPER.Q
2204	2	1.4696	3.8209	0.4244	21/24	Rv2004c,			0	R.ETHTAVVVLAGDR.A
3359	3	1.6483	3.8204	0.5101	26/60	Rv1837c,			0	K.VVADLTPQNQALLNAR.D
2690	2	0.7227	3.8198	0.5548	21/30	Rv1599,			0	R.TDVTTTLGPGATVTER.W
4373	2	-0.4095	3.8193	0.455	22/38	Rv3246c,			0	R.GEGFDTAVIGDGTQALTAVR.E
2097	2	4.0752	3.8188	0.5552	20/22	Rv3720,			0	R.VIGATLSAEQAK.W
3599	4	0.4703	3.818	0.421	38/78	Rv1095,			0	K.LKGHPLFAHITLLR.S
3861	2	-0.6632	3.8176	0.6008	19/32	Rv0823c,			0	R.SLQLYTVDPDTTYAAAR.M
4552	3	5.6872	3.8167	0.4222	31/68	Rv1185c,			0	R.NHYPEDIESTVQEITGGR.V
3493	2	3.9474	3.8165	0.33	19/20	Rv3841,			0	R.EALALALDQER.T
2999	2	-3.0101	3.8164	0.537	19/26	Rv3778c,			0	R.LAVSM*QSADAYLNR.V
2144	2	1.9298	3.8163	0.5359	19/22	Rv3248c,			0	R.IHVEALGGHLTK.L
3826	3	4.1099	3.8153	0.3275	30/76	Rv0906,			0	R.LLAAAEPEHVTVAVPLPGQR.V
3426	3	0.0407	3.8139	0.2721	23/40	Rv3841,			0	R.EALALALDQER.T
4147	3	3.6131	3.8139	0.0198	30/68	Rv0824c,			0	R.EIAM*NM*GMDGAWGQWVNR.W
4541	2	3.7583	3.8133	0.4351	20/30	Rv0824c,			0	R.DVSEAAFDLVPNQAMK.S
5173	4	3.1389	3.8125	0.4428	48/168	Rv3045,			0	K.AEWGQPNYPVVPGHEIAGVVTAVGSEVTK.Y
3913	3	2.1017	3.8104	0.3354	26/48	Rv0873,			0	R.EFLDTVDGSVIER.A
840	3	3.5935	3.809	0.3158	28/56	Rv0073,			0	R.MNHRPGDLSGGQQQR.V
3853	2	2.8676	3.8088	0.4596	23/30	Rv1652,			0	R.AATTDLLGAEVIGSAR.A
1036	2	4.5105	3.8079	0.4506	21/26	Rv2111c,			0	D.DDDIAGSTAAGQER.R
4636	3	1.6565	3.8074	0.4733	28/88	Rv1094,			0	M.AQKPVADALTLELEPVVEANM*TR.H
841	3	3.6447	3.8069	0.4644	24/44	Rv2300c,			0	R.GHAAVAVDAGHR.W
2887	3	5.3428	3.8066	0.4565	28/72	Rv2097c,			0	R.VTTDEEIAEAVDQPPQTTR.A
1848	3	2.8085	3.806	0.5021	32/44	Rv3248c,			0	R.IHVEALGGHLTK.L
3177	2	3.1097	3.806	0.4295	22/26	Rv3720,			0	K.AVEDEGLSDLAQVR.H
3165	2	2.4862	3.8049	0.5344	22/26	Rv1392,			0	K.TQVTIAYEDNVPVR.L
2327	2	1.2641	3.8047	0.4458	19/22	Rv2623,			0	R.SEEAQLVVVGSR.G
3009	2	0.3327	3.8043	0.5884	22/26	Rv3102c,			0	R.LLLAAETPTSGDVR.V
4520	2	1.8852	3.8039	0.3674	17/20	Rv3624c,			0	K.GAVLFVTDLAR.A
2059	2	2.1108	3.8019	0.3518	18/22	Rv0470c,			1	R.DDM*TLQEAQIAK.I
1819	2	2.9155	3.8013	0.4961	19/22	Rv3417c,			0	R.KESVEDAVAAAK.A
3020	2	4.3998	3.8005	0.5249	18/26	Rv1415,			0	R.VHSECLTGDVFGSR.R
4948	3	4.5998	3.8002	0.4229	29/88	Rv1770,			0	R.IPAALAGVGAGLAIADDCANGPR.I
3320	2	0.5742	3.7999	0.4222	20/22	Rv1201c,			0	R.NSVSGAVEVLAR.D
3092	2	-2.0044	3.7998	0.5821	18/22	Rv1770,			0	R.IEEEQYLDGYPR.L
2244	2	-0.2278	3.7992	0.4788	19/22	Rv0685,			0	K.AFDQIDNAPEER.Q
4009	3	1.5148	3.7977	0.313	32/56	Rv1658,			0	R.ALDCGAVEAVVVDAR.D
5314	3	-0.6589	3.7975	0.419	30/88	Rv3134c,			0	R.LVYVIDPSQLSAAGEGGGQSAAR.A
2795	3	2.9578	3.7965	0.4426	28/68	Rv0248c,			0	K.VVSLQQEDHAELGDYEAR.I
2329	2	-0.825	3.7963	0.6289	21/24	Rv1564c,			0	R.LTGSSDLYEATGR.R
3348	2	1.5701	3.7948	0.4744	19/24	Rv0144,			0	R.GYDGATFQEIAVR.A
1827	3	-0.394	3.794	0.4919	22/68	Rv1771,			0	D.PQSITGATATATHGTGVR.F
4041	2	2.9828	3.7935	0.602	18/28	Rv2220,			0	K.SVFDDGLAFDGSSIR.G
4466	3	3.1274	3.7927	0.486	27/60	Rv1676,			0	R.HADDQWSVDQLIDINR.S
5009	2	3.3023	3.7925	0.6269	19/22	Rv0669c,			0	R.FTYVDLGSVLVR.G
5059	2	6.8623	3.7924	0.5491	16/32	Rv0131c,			0	K.M*SLFIVPADTPGIEIVR.N
2624	2	0.374	3.7905	0.4967	20/26	Rv0824c,			0	R.KAVVIAVGGVYDPR.I
4844	3	2.6452	3.7901	0.4853	32/60	Rv0672,			0	R.YNSELAAVYEPLLTSR.E
1802	2	9.0043	3.79	0.6277	19/26	Rv1133c,			0	R.DGHDAVADEIASSR.A
2679	2	-1.2582	3.7896	0.5239	18/36	Rv0859,			0	R.AAVLASGM*PVTSGGVQLNR.F
4522	2	3.5429	3.7892	0.5025	17/20	Rv2241,			0	R.GPVIAVSDWMR.A
1584	2	2.4409	3.7887	0.3768	18/20	Rv2754c,			0	R.HILTEAADAAR.A
3597	2	7.4293	3.7878	0.5167	18/22	Rv0158,			0	R.M*DDVADVIGLNK.A
5064	5	4.0917	3.7872	0.4461	59/200	Rv2030c,			0	K.AVRPALHGSVEELFHQTADSFLVSAR.L
3391	3	-1.0826	3.787	0.4563	28/80	Rv1996,			0	R.EIVEHSYLVAQAHQIVEQAHK.V
2305	2	-1.9667	3.785	0.5741	19/22	Rv2097c,			0	R.GEFISAAQEAGR.D
3738	2	4.105	3.7843	0.5386	18/22	Rv0761c,			0	K.LNLDDMVTTAYK.L
4351	2	3.8133	3.7837	0.4596	19/24	Rv0672,			0	K.AFGAYLIDQPLMR.N
2184	2	-0.0898	3.7836	0.3175	19/20	Rv0087,			0	R.PATAAVDLAER.I
3788	2	2.8248	3.7833	0.5177	18/22	Rv1191,			0	R.IGFAEFGAPQGR.A
4136	2	1.5795	3.7833	0.4994	22/30	Rv1652,			0	R.AATTDLLGAEVIGSAR.A
4579	3	3.0699	3.7832	0.4123	28/72	Rv3203,			0	R.EVVDAMLASPDYLDPAEAR.A
3438	4	1.6801	3.7828	0.4613	41/102	Rv1094,			0	R.DKLQNVADAGIFGKPQLR.Q
2854	2	2.5768	3.782	0.5046	20/22	Rv0644c,			0	R.EDMTLEEAQIAK.I
3458	2	3.6295	3.7799	0.5756	20/26	Rv1448c,			0	K.SVVGVTTNPSIFQK.A
1424	2	2.374	3.7797	0.4261	20/26	Rv3003c,			0	M.VAAGTSNDEIQAAR.G
3910	2	3.338	3.7793	0.4439	22/30	Rv3720,			0	R.GATYLATAPGELGLAR.A
3067	2	-2.0292	3.779	0.5939	15/32	Rv2031c,			0	K.GILTVSVAVSEGKPTEK.H
3809	2	4.1468	3.779	0.4768	16/30	Rv1082,			0	R.GEILNPAMDLPDVHGR.I
4138	2	1.0813	3.7789	0.4268	19/22	Rv2343c,			0	R.IEDVVGDYVQLR.R
2608	2	2.615	3.7789	0.4949	19/24	Rv0046c,			0	K.IADVAPTNVIVQR.G
3828	2	1.8796	3.7781	0.5322	21/30	Rv3127,			0	R.VGIAPPLAAVPAPTPR.R
3197	2	1.0102	3.7778	0.4417	21/28	Rv2241,			0	K.AQILASGVAM*PAALR.A
3397	2	3.1033	3.7774	0.4116	20/22	Rv2626c,			0	R.LVGIVTEADIAR.H
3610	2	3.1747	3.7772	0.4062	18/20	Rv1872c,			0	R.AIEILQTGVIR.T
2172	3	2.1916	3.7762	0.2716	23/44	Rv2300c,			0	K.LVEHGPDGEPWR.G
1324	2	2.2931	3.7759	0.4971	23/28	Rv1070c,			0	R.ATATTISQM*SASAAR.M
1957	2	0.9114	3.7754	0.5039	22/24	Rv0440,			0	K.LEGDEATGANIVK.V
5086	3	5.2424	3.7752	0.4036	28/84	Rv2845c,			0	R.VIRDEM*NAIGGQEILFPALLPR.A
3327	2	1.466	3.7744	0.4842	20/24	Rv3841,			0	R.NHAM*M*LVQHLLDR.D
3589	2	3.1587	3.7742	0.4969	15/22	Rv0824c,			0	R.IHLDEVVM*PVLK.K
2892	2	2.5065	3.7737	0.5599	21/28	Rv3411c,			0	K.VPLVSSAM*DTVTESR.M
5571	3	-0.1157	3.7731	0.5007	30/80	Rv0859,			0	K.LKPAFEGLAALGGFDDVALQK.Y
3934	2	-0.3315	3.7726	0.5771	19/30	Rv1540,			0	R.VEIVSPYPADLQHALK.I
4478	2	3.868	3.7717	0.4078	17/18	Rv0131c,			0	K.LALLNEIIGR.S
3759	4	1.5481	3.7716	0.4922	42/174	Rv0815c,			1	K.WELDGRPLSSDPVSRPVTSYTASPPDNTIR.A
4420	2	-0.6262	3.7716	0.4695	17/20	Rv0953c,			0	K.LLQDIWAAAGR.D
3809	2	4.1718	3.7713	0.6479	22/30	Rv3127,			0	R.VGIAPPLAAVPAPTPR.R
5214	4	8.1178	3.7681	0.2828	47/228	Rv0440,			0	K.AAVEEGIVAGGGVTLLQAAPTLDELKLEGDEATGANIVK.V
771	2	3.8958	3.7674	0.4715	18/22	Rv0873,			0	M.AQQTQVTEEQAR.A
4974	3	3.7776	3.7664	0.523	26/84	Rv1843c,			0	R.FLDGHPPGYDLTYNDVFIVPNR.S
3077	2	2.6815	3.7663	0.4388	18/24	Rv3716c,			0	K.GSGEVIGVTIDPK.V
4144	2	3.1291	3.7655	0.4112	20/22	Rv1056,			0	R.VELDGIVLADTR.S
2548	2	1.654	3.7654	0.5005	17/28	Rv1061,			0	R.SSVVFATEPM*DDNPR.W
1526	2	0.3814	3.7653	0.5849	21/28	Rv2111c,			0	G.DDDDIAGSTAAGQER.R
2354	2	-2.616	3.7651	0.6549	17/32	Rv0211,			0	K.EIDAGPTNNWM*DPGEM*R.S
2763	3	2.9134	3.7644	0.5147	35/84	Rv2246,			0	R.IM*GASITSDGFHM*VAPDPNGER.A
4549	2	2.6444	3.7631	0.4466	22/28	Rv1463,			0	K.AAMAALDIDPAFAER.S
3918	2	2.2744	3.7628	0.5735	21/24	Rv0440,			0	K.GYISGYFVTDPER.Q
4006	2	2.2228	3.7618	0.4683	20/22	Rv2889c,			0	K.ALLDVAGVTVTR.F
2568	2	3.7856	3.7617	0.5	20/24	Rv0211,			0	R.VVFTDGSEEEFQR.L
4697	2	2.4094	3.759	0.5234	22/30	Rv2178c,			0	K.LGPNMTPELAVEYVER.L
5002	4	4.7914	3.7583	0.4532	42/144	Rv1095,			0	K.VVVFRPLYAVGGQELGYLPGSESEK.M
3301	3	1.9897	3.7566	0.4008	22/52	Rv2220,			0	R.HYIGGLLHHAPSLL.A
2955	2	1.8631	3.7554	0.574	23/28	Rv1436,			0	R.AAALNIVPTSTGAAK.A
2976	3	2.8405	3.7551	0.4791	22/48	Rv3248c,			0	R.IAEHEM*PGLMSLR.R
3469	2	5.4266	3.7548	0.5821	20/24	Rv0440,			0	K.GYISGYFVTDPER.Q
3286	3	3.8763	3.7548	0.5622	25/48	Rv3841,			0	R.NHAM*M*LVQHLLDR.D
3631	2	3.6636	3.7546	0.4795	20/22	Rv2343c,			0	R.IEDVVGDYVQLR.R
4823	3	7.6416	3.7546	0.4758	28/92	Rv2029c,			0	R.IITLTM*NPALDITTSVDVVRPTEK.M
2760	2	2.0154	3.7543	0.5452	20/22	Rv1173,			0	R.VDLGAAIDTQGR.N
4788	3	-0.7829	3.7532	0.5463	29/72	Rv3509c,			0	R.GM*LTLFEGVATGAADGYAR.I
1481	2	1.3114	3.7528	0.5413	18/24	Rv2527,			0	R.SATDYDSQQTSLR.A
2695	4	3.2307	3.7516	0.4393	41/138	Rv0440,			0	R.KVVVTKDETTIVEGAGDTDAIAGR.V
4282	2	3.7946	3.751	0.5763	20/22	Rv2889c,			0	K.TVEQAIAELSAK.I
4664	3	3.5487	3.7493	0.4461	35/76	Rv0148,			0	K.TALDEFGAVHGVVSNAGILR.D
2170	3	4.394	3.7491	0.5401	28/64	Rv2624c,			0	R.LVSVIKPTHPSPDDYDR.D
1161	2	4.1695	3.749	0.5746	18/40	Rv2111c,			0	K.RGGGGGDDDDIAGSTAAGQER.R
3924	3	2.1847	3.749	0.4371	32/60	Rv3720,			0	R.GATYLATAPGELGLAR.A
3673	2	3.8199	3.748	0.4414	21/28	Rv1594,			0	R.AGCSLADSITPDELR.A
2953	2	2.9418	3.7476	0.4098	20/24	Rv3127,			0	K.DVAM*LDVVSDDQR.T
1818	2	2.8949	3.7476	0.4152	18/20	Rv0873,			0	R.GYETAESLAAR.G
4002	2	2.4935	3.7474	0.4657	20/24	Rv3720,			0	R.LLDVGCGWGGMVR.Y
3030	2	-0.7084	3.7467	0.493	18/28	Rv1248c,			0	R.SVLEEPTYEDGIGDR.N
3324	2	0.9358	3.7465	0.4139	20/24	Rv1936,			0	R.EVLVAETDEQAFR.Y
3629	2	-0.9593	3.7458	0.5416	18/24	Rv3010c,			0	R.YGSSVVGFQNGFR.G
2651	2	0.6622	3.7453	0.5413	18/30	Rv2187,			0	R.LTEAGASVDPAELTAR.L
2483	2	-3.598	3.7451	0.5896	20/32	Rv2246,			0	R.AINNALGGNRPAVYAPK.S
3880	2	3.7601	3.7449	0.5659	17/22	Rv3774,			0	K.DLTEGISATFAK.R
2489	2	-1.1721	3.744	0.5587	21/28	Rv1832,			0	R.LVGVSVDSDGTPAYR.L
4625	3	4.0371	3.7438	0.5123	29/72	Rv1996,			0	R.GQGAVAGALLGSVSSSLVR.H
4823	2	2.9521	3.7438	0.5143	21/26	Rv2097c,			0	R.LADEGIGGDIYLFK.N
1181	2	3.2749	3.7435	0.4868	20/28	Rv2111c,			0	G.DDDDIAGSTAAGQER.R
2884	2	0.7996	3.7434	0.6301	21/26	Rv0410c,			0	R.TGPTVATDIYTVGR.T
3803	2	-0.9139	3.7426	0.5481	20/30	Rv0824c,			0	R.DVSEAAFDLVPNQAM*K.S
4244	2	3.296	3.7422	0.3722	17/18	Rv2845c,			0	R.LGVEVLLDDR.Q
2215	2	2.2586	3.742	0.5354	20/22	Rv1294,			0	R.IIENSAEDLAAR.V
2713	2	2.0901	3.7418	0.5494	17/18	Rv2952,			0	R.YLEGGELSYR.M
1204	3	1.6	3.7416	0.2768	31/64	Rv3134c,			0	D.PSQLSAAGEGGGQSAAR.A
3341	2	1.693	3.741	0.5887	21/28	Rv1837c,			0	R.NYTAPGGGQFTLPGR.S
1164	2	3.0357	3.7389	0.6125	20/24	Rv0247c,			0	R.DHEENKDAFAGPR.F
2936	2	2.6253	3.7384	0.4619	19/24	Rv0211,			0	R.VVFTDGSEEEFQR.L
1410	3	2.1718	3.7369	0.4465	25/52	Rv0672,			0	R.NRPILHTHDAYGYR.V
1147	2	2.0945	3.7368	0.3865	17/18	Rv0525,			0	M.PEETQVHVVR.H
2391	2	-1.0279	3.7364	0.6139	23/34	Rv2740,			0	M.AELTETSPETPETTEAIR.A
3774	2	1.8602	3.7363	0.495	22/26	Rv1310,			0	R.NFGGTSVFAGVGER.T
2930	3	2.0225	3.7361	0.3822	28/52	Rv1161,			0	R.M*PEGVVFVYHVQER.T
3809	2	3.1599	3.7358	0.5051	18/20	Rv0511,			0	R.GWEIEDVTAYR.T
3888	3	2.9345	3.7354	0.3066	31/80	Rv1540,			0	R.TAAAALAEEGAVELNGVPAGK.S
4829	2	2.0316	3.7349	0.6118	19/22	Rv2676c,			0	R.SYEWYLLPDEER.R
3783	2	0.3131	3.7342	0.5989	20/36	Rv0684,			0	R.ANYSMVFDSYSEVPANVSK.E
2277	3	2.6662	3.734	0.4662	26/64	Rv1017c,			0	R.DNYPDGNM*VVVSPDSGR.V
3670	4	8.3801	3.7339	0.3952	41/132	Rv1017c,			0	R.AHPELAEQVAK#ELDVHVTSQDAR.E
1725	2	0.9375	3.7339	0.5969	19/22	Rv1415,			0	K.HGTAYTVTVDAR.N
2870	2	8.9974	3.7337	0.4518	18/28	Rv1703c,			0	R.VYSVELAEANASNAR.R
2535	2	-0.7817	3.7336	0.4729	21/24	Rv1095,			0	R.ILSCAANLAAEGK.R
3463	2	3.4661	3.733	0.5209	22/30	Rv3720,			0	R.GATYLATAPGELGLAR.A
4468	4	4.2696	3.7328	0.4295	39/126	Rv1996,			0	R.AAQITGEVLHGQIVPTLANISR.Q
1582	2	-0.5366	3.7325	0.5074	16/26	Rv0350,			0	R.IQEGSGLSKEDIDR.M
4492	3	1.1373	3.7322	0.4036	26/56	Rv1626,			0	R.EITALEGEVATLSER.L
1623	2	3.4075	3.7321	0.5671	20/22	Rv1133c,			0	R.VPSAEEM*ADSLR.A
2266	2	-2.6413	3.731	0.4791	19/26	Rv2159c,			0	R.RAGGAVAEVYAEAR.R
3709	3	2.8447	3.731	0.5747	28/84	Rv0439c,			0	R.VVVVTGANTGIGYHTAAVFADR.G
3505	2	1.3949	3.731	0.5714	21/26	Rv1448c,			0	K.SVVGVTTNPSIFQK.A
4068	2	0.8935	3.7308	0.5977	19/26	Rv0068,			0	R.GGQYFGPDGFGEIR.G
3120	2	-1.6302	3.7306	0.5248	18/24	Rv0350,			0	R.HM*GSDWSIEIDGK.K
2239	3	-3.1089	3.7304	0.495	29/68	Rv3411c,			0	R.MGGLTTDPVPTGGDDPHK.V
4049	3	0.5706	3.73	0.6306	32/84	Rv0410c,			0	R.EVVAQDTGVPRPGLSTIFSPSR.S
4908	2	2.4716	3.7291	0.4492	18/22	Rv0068,			1	K.LANLLFTYELQR.R
3266	3	2.3655	3.7264	0.4571	24/52	Rv3283,			0	R.AGHIPTAVHIPWGK.A
4210	2	2.238	3.7263	0.4959	17/20	Rv1612,			0	R.VSQDFLDDLDR.L
3061	3	3.2375	3.7261	0.4879	29/76	Rv2220,			0	K.DGAPLM*YDETGYAGLSDTAR.H
2312	2	1.2955	3.7247	0.4037	19/22	Rv2623,			0	R.SEEAQLVVVGSR.G
3835	2	2.4675	3.7245	0.5195	25/30	Rv2449c,			0	R.GVLTPAAAM*GDALLER.L
2791	2	2.0367	3.7243	0.4027	19/20	Rv1110,			0	R.LVEVALGAGAR.A
3986	3	1.6964	3.7221	0.5183	29/80	Rv3720,			0	K.FTAYDGSTAGQDDATLGLDLR.T
3983	4	1.5941	3.722	0.5497	48/180	Rv2246,			0	R.AIQLAGLAPGDIDHVNAHATGTQVGDLAEGR.A
1384	3	1.5229	3.7211	0.5085	29/76	Rv2111c,			0	R.GGGGGDDDDIAGSTAAGQER.R
2678	2	3.8912	3.7207	0.5873	19/22	Rv1449c,			0	R.PADANETAYAWR.T
1188	3	1.6012	3.7201	0.5045	25/44	Rv1293,			0	R.PAVVAVHAGNAR.L
3705	2	3.1155	3.7199	0.5583	18/20	Rv2676c,			0	R.LDYDALNATLR.Y
4431	2	5.762	3.7191	0.5133	17/20	Rv0859,			0	M.SEEAFIYEAIR.T
4014	2	1.2486	3.7184	0.4842	20/26	Rv0708,			0	R.VLFELSYPNEGVAR.A
3465	3	2.8107	3.7179	0.4573	27/68	Rv1449c,			0	R.EHAM*GAILSGIVLHGPTR.A
3417	2	2.6382	3.7166	0.407	19/24	Rv0211,			0	K.LPTGVKDEFDALK.E
2803	2	2.263	3.7159	0.4594	18/20	Rv2032,			0	M.PDTMVTTDVIK.S
1300	2	2.957	3.7158	0.3727	17/20	Rv1683,			0	R.GAADAVVAANR.S
2369	2	-2.6098	3.7157	0.3709	18/20	Rv2002,			0	K.AVAAELADAAR.Y
3084	2	2.214	3.7155	0.4668	17/22	Rv0440,			0	R.NVAAGANPLGLK.R
3059	2	3.1829	3.7152	0.2676	16/18	Rv1540,			0	R.LVSGALLQVR.L
3230	2	1.124	3.7146	0.5239	20/26	Rv0073,			0	R.SDATAVGYTVQAFR.E
2919	4	-0.4745	3.7146	0.3657	37/132	Rv3248c,			0	K.LTK#EQAEYLGVDVEGPYKPDHYR.Y
3805	3	1.3037	3.7146	0.4296	30/72	Rv1908c,			0	R.TDASQEQTDVESFAVLEPK.A
4686	3	1.9134	3.7145	0.5379	29/68	Rv1436,			0	R.VPIPTGSVTDLTVDLSTR.A
3202	2	2.3371	3.7141	0.5573	18/20	Rv1392,			0	R.VEVQVAYAIGK.A
1281	2	3.5074	3.713	0.5305	20/26	Rv2111c,			0	D.DDDIAGSTAAGQER.R
3280	3	-2.5391	3.7123	0.342	25/72	Rv0148,			0	R.AVANYDSVATEDGAANIIK.T
2530	2	5.4583	3.7108	0.5855	16/20	Rv0972c,			0	V.TDTSFIESEER.Q
3415	2	3.0565	3.7105	0.5245	21/26	Rv1762c,			0	R.QQQELGVLTEATYR.A
4682	2	0.9698	3.7105	0.5832	17/32	Rv1872c,			0	R.DLAPLLQFNRPQFDTSK.R
3953	2	-1.4315	3.71	0.3809	19/20	Rv1133c,			0	R.SELEAVAATLR.R
3660	2	1.9224	3.7095	0.5325	19/20	Rv0466,			0	R.IADDFLAGLHR.T
4534	4	3.2156	3.7093	0.4049	40/96	Rv1094,			0	R.HEEFFANLVTHCLDYTR.D
2157	3	2.4642	3.7083	0.5074	25/56	Rv3509c,			0	R.VPM*VVVVGDHATYHK.K
2962	2	3.6782	3.7077	0.5478	21/24	Rv1058,			0	R.YAEGAYQITEVHT.-
2396	2	-3.2977	3.7076	0.3817	16/18	Rv0131c,			0	R.LADLQMTQEK.I
4601	2	5.2682	3.7076	0.5928	20/24	Rv2246,			0	R.IEAVPIAGFAQMR.I
2340	2	-1.8651	3.7075	0.5746	18/20	Rv1908c,			0	K.SPAGAWQYTAK.D
2183	2	0.7593	3.7072	0.5775	19/24	Rv0824c,			0	K.ACNDPVADQLM*AK.I
1819	2	3.9595	3.7068	0.432	18/20	Rv1094,			0	R.EVDPVANEDVR.V
2620	2	3.5698	3.7068	0.5574	17/32	Rv3464,			0	R.FTESTPYNPSSPYSATK.A
3694	2	1.5731	3.7058	0.4339	21/30	Rv3722c,			0	K.DVGIAVTEAGASFPYR.K
2875	3	3.3482	3.7035	0.52	28/84	Rv0831c,			0	R.QAQDVSWGM*TAPGGAPTPVADR.F
4905	3	4.2067	3.7023	0.5356	29/92	Rv2029c,			0	R.IITLTM*NPALDITTSVDVVRPTEK.M
1923	2	-2.342	3.7023	0.4247	19/28	Rv2464c,			0	R.RFAGAPVSVSSPQGR.F
3237	2	1.1484	3.7018	0.5941	19/24	Rv2477c,			0	R.LGNVVVEVDHLDK.G
1145	2	4.6519	3.7014	0.549	18/26	Rv0243,			0	R.TGLSM*GEHAAVTAK.Q
3282	5	4.0299	3.7006	0.4528	52/176	Rv3248c,			0	K.LTK#EQAEYLGVDVEGPYKPDHYR.Y
2929	2	5.4942	3.7	0.4887	19/28	Rv0753c,			0	R.SADVFDPNTGQIQAK.V
1351	2	1.24	3.6996	0.5933	19/22	Rv0244c,			1	R.VQGADLTQM*TDK.T
2987	4	0.0601	3.6995	0.3595	40/120	Rv1762c,			0	R.RPNGQAFSSHLSGQDM*VTLLR.S
4900	2	2.6627	3.699	0.5011	17/20	Rv2449c,			0	R.SNALLDWAYGR.R
4220	2	2.326	3.6985	0.5111	18/22	Rv2889c,			0	K.TVEQAIAELSAK.I
3011	2	2.6843	3.6981	0.5983	18/22	Rv3734c,			0	R.LVANDEFQPM*FR.K
3867	2	-1.4091	3.6977	0.6156	22/36	Rv3075c,			0	R.AAGLPSAIDGPTIGSNALK.L
3764	3	1.999	3.6971	0.3084	33/104	Rv0296c,			0	R.LEVPADVEGVSHAPALLAPDTENAAVR.D
4347	4	4.4599	3.6967	0.5465	39/150	Rv3127,			0	R.FPQPNQPDQLATVEFSPIDHVTAGQR.N
2857	2	2.1747	3.6961	0.4134	17/18	Rv2241,			0	R.LTAEQLDGFR.Q
2775	2	1.9618	3.6959	0.4388	19/22	Rv0054,			0	R.EAAENVAESLTR.G
3381	2	2.9799	3.6947	0.657	21/30	Rv3127,			0	R.VGIAPPLAAVPAPTPR.R
1088	3	6.5856	3.6943	0.4533	30/80	Rv2111c,			0	K.RGGGGGDDDDIAGSTAAGQER.R
1578	2	2.9934	3.6943	0.3212	19/22	Rv1013,			0	R.IIDEQGDVM*PAR.G
2728	2	1.1092	3.694	0.5474	20/26	Rv1392,			0	K.TQVTIAYEDNVPVR.L
2948	2	2.2124	3.6935	0.2534	17/18	Rv2178c,			0	R.SADIDALGLR.S
4245	2	1.6014	3.6934	0.4823	20/30	Rv2220,			0	K.GGYFPVAPNDQYVDLR.D
2165	2	1.0781	3.6918	0.509	21/26	Rv0458,			0	K.ALDAAHAAAPGWGK.T
1240	2	0.4832	3.6917	0.5521	19/26	Rv3280,			0	R.STEHTIDIHTTAGK.L
2377	2	-4.3803	3.6898	0.4789	20/24	Rv3274c,			0	K.ITQIYEGTNQIQR.V
2915	3	3.0598	3.6898	0.4985	34/68	Rv0248c,			0	K.VVSLQQEDHAELGDYEAR.I
3089	2	4.4138	3.6891	0.5652	19/26	Rv0189c,			0	K.TAGFDSDVFEGTAR.V
2654	3	3.3639	3.6864	0.2919	33/64	Rv1130,			0	K.QHSAEYQSQAPIDLACR.L
3574	2	2.5064	3.6863	0.5752	23/26	Rv1762c,			0	R.QQQELGVLTEATYR.A
3488	2	3.116	3.6862	0.3657	20/22	Rv1310,			0	R.TISLQPTDGLVR.G
4729	3	0.113	3.6854	0.1295	31/88	Rv0066c,			0	K.TIVLKPEVPLDDGDVIDSM*FMSK.K
2589	2	-0.7869	3.6851	0.4829	21/28	Rv0761c,			0	K.LEQINDGYQDM*LNGK.N
1171	2	4.8671	3.685	0.6052	20/24	Rv0379,			0	R.VIEQDM*AVDSAGK.I
3867	2	4.0718	3.6849	0.4938	16/18	Rv1017c,			0	R.GQNLLTGYIR.D
3316	3	1.9525	3.6847	0.5014	23/48	Rv1056,			0	R.WFEEDEPIYGHPR.N
3669	3	3.3706	3.6846	0.604	25/56	Rv2222c,			0	R.FADALSM*ADNVM*TFR.Y
3269	2	1.1121	3.6837	0.6331	18/26	Rv3119,			0	K.EFSSTGAEWVGDRP.-
864	2	5.8775	3.6835	0.4941	21/28	Rv3841,			0	D.VAPAASGAPHAAGGR.L
2651	2	-0.3817	3.6833	0.5999	18/32	Rv0211,			0	K.EIDAGPTNNWM*DPGEM*R.S
4499	2	0.8523	3.6827	0.4983	20/24	Rv3720,			0	R.LLDVGCGWGGMVR.Y
4205	3	2.8584	3.6825	0.4858	27/48	Rv3841,			0	R.NHAMMLVQHLLDR.D
3930	2	-0.2686	3.6825	0.6122	20/26	Rv2501c,			0	R.PAPDDVLAAGGLYR.Q
1933	2	-3.7475	3.6824	0.6302	21/32	Rv2225,			0	M.SEQTIYGANTPGGSGPR.T
4306	2	3.2626	3.6821	0.4979	17/26	Rv0708,			0	R.VLFELSYPNEGVAR.A
3216	2	0.3567	3.682	0.5336	19/22	Rv1442,			0	R.FLNM*LGGYTASR.H
2537	2	-0.8483	3.682	0.5224	18/26	Rv2477c,			0	K.TIVGLETPDSGSVK.V
1894	2	1.9234	3.6818	0.6146	19/22	Rv1133c,			0	R.VPSAEEM*ADSLR.A
3329	4	0.2069	3.6809	0.4798	39/96	Rv2031c,			0	R.AELPGVDPDKDVDIM*VR.D
3099	2	0.6024	3.6808	0.6463	21/30	Rv0154c,			0	R.SAFSMTEPAVASSDAR.N
2956	4	4.4895	3.6803	0.4624	37/102	Rv0046c,			0	K.TKDVHIGPSDHVGWLDDR.K
1837	2	2.8206	3.6798	0.6324	20/22	Rv0672,			0	R.LDCALGSATSM*R.T
2635	2	0.2507	3.6796	0.3524	19/24	Rv3134c,			0	K.IETEVLCGRPLTK.L
3470	2	5.6621	3.6796	0.3344	16/20	Rv1596,			0	M.GLSDWELAAAR.A
3075	2	0.8474	3.6788	0.4946	22/26	Rv1392,			0	K.TQVTIAYEDNVPVR.L
4652	2	3.9541	3.6785	0.5402	21/24	Rv1415,			0	R.LGLLPMYAVNQDK.H
3422	2	2.9111	3.6776	0.3077	17/18	Rv2178c,			0	R.SADIDALGLR.S
3285	2	3.5575	3.6776	0.5644	21/24	Rv3871,			0	R.EVVLDQLGTAESR.A
5101	3	4.1024	3.6775	0.0706	37/88	Rv1392,			0	K.AAPVGLFVETFGTETEDPVK#IEK.A
2716	2	1.8865	3.6774	0.2946	22/24	Rv3441c,			0	R.LAATVADAVSTAR.-
3375	2	1.0459	3.6773	0.4264	19/26	Rv2243,			0	N.IATADPTATLLSNR.D
2005	2	1.6671	3.6773	0.5203	19/22	Rv3720,			0	R.VIGATLSAEQAK.W
3547	2	2.3869	3.6773	0.3516	21/26	Rv0651,			0	K.AAGLFNAPASQLAR.L
4053	2	3.8371	3.677	0.4371	19/28	Rv0896,			0	K.ELEEAALTDDYFIER.K
3941	2	2.3979	3.6759	0.5096	20/30	Rv0824c,			0	R.DVSEAAFDLVPNQAMK.S
3361	2	0.7777	3.6759	0.4535	21/30	Rv1837c,			0	K.VVADLTPQNQALLNAR.D
2848	2	1.2316	3.6758	0.4769	20/24	Rv0211,			0	R.VVFTDGSEEEFQR.L
3958	3	4.4273	3.6754	0.3884	38/92	Rv2623,			0	R.AGPPTVHSEIVPAAAVPTLVDM*SK.D
1927	2	2.0501	3.6742	0.5362	21/22	Rv2029c,			0	R.YDPGGGGINVAR.I
4552	3	4.418	3.6739	0.4786	31/100	Rv1391,			0	R.AFEVDSNDGWLLASDGTESALQHGSK.T
4092	2	2.6103	3.6732	0.5376	17/18	Rv2030c,			0	R.VLAELLAAYR.D
2094	3	0.775	3.672	0.3019	22/36	Rv2220,			0	K.DEKVEYVDVR.F
1850	2	3.0203	3.6712	0.5433	20/22	Rv3248c,			0	R.IHVEALGGHLTK.L
4275	3	5.1524	3.6706	0.3838	30/80	Rv1391,			0	R.AIVGFAAETGDANGDVLFHAR.A
1650	2	-1.3948	3.6705	0.5436	21/26	Rv2066,			0	R.NVSGPVSGPNEDVR.V
[truncated: 4,884 more rows]

## Sheet: Protein
Unique	Total	AVG	Reference	Gene Description	Search Number	Functional group	Known linkage
12	15	2.88473	Rv0005,	GyrB	2
3	3	3.8034	Rv0006,	GyrA	2
1	1	4.442	Rv0007,	membrane	5
1	1	2.5988	Rv0008c,	membrane	4
1	1	2.4847	Rv0029,	CHP	3
2	2	3.2546	Rv0036c,	CHP	3
1	2	3.57535	Rv0041,	LeuS	6
2	2	2.46515	Rv0042c,	MarR family regulator	4
1	1	2.8433	Rv0044c,	oxidoreductase	4
21	57	3.15194	Rv0046c,	Ino1	1		+
1	1	2.3939	Rv0053,	RpsF	5
5	9	2.93171	Rv0054,	Ssb	4
1	1	2.4795	Rv0055,	RpsR1	4
1	1	5.0834	Rv0059,	hypo	4
22	27	2.94837	Rv0066c,	Icd2	2
5	5	2.5443	Rv0068,	oxidoreductase	3
5	8	2.95318	Rv0070c,	GlyA2	3
8	12	2.80907	Rv0073,	Q transporter	1		+
1	2	2.89675	Rv0077c,	oxidoreductase	5
7	7	2.51034	Rv0079,	hypo	5
3	3	2.94267	Rv0087,	HycE	1
3	5	2.2641	Rv0107c,	CtpI	3
1	3	3.22	Rv0126,	TreS	2
1	1	2.5102	Rv0127,	CHP	1
22	47	3.0462	Rv0131c,	FadE1	3
1	1	2.6419	Rv0134,	EphF	5
2	2	3.54155	Rv0144,	TetR family reg	4
1	2	3.0841	Rv0146,	S-met transferase	3
1	1	2.1029	Rv0147,	dehydrogenase	1
11	26	4.48463	Rv0148,	dehydrogenase	5		+
13	18	3.55702	Rv0154c,	FadE2	6
3	3	3.4285	Rv0158,	TetR family reg	5
3	3	4.04197	Rv0161,	oxidoreductase	3
3	4	3.12835	Rv0178,	Mce associated	5
4	4	3.66922	Rv0183,	lysophospholipase	5
1	1	2.2585	Rv0185,	CHP	4
1	1	3.1415	Rv0187,	O met transferase	4
3	4	2.32233	Rv0189c,	IlvD	2
34	84	3.1519	Rv0211,	PckA	4
1	1	4.2881	Rv0216,	hydratase	5
3	4	3.16082	Rv0221,	CHP	6
4	5	2.93194	Rv0230c,	PHP	5
5	8	3.56635	Rv0231,	FadE4	1
7	10	3.06546	Rv0242c,	FabG4	1		+
10	13	3.32218	Rv0243,	FadA2	1
1	4	3.09952	Rv0244c,	FadE5	1
17	29	2.94042	Rv0247c,	Fe-S dehydrog	3
12	23	2.91199	Rv0248c,	Fe-S dehydrog	6
2	3	2.80733	Rv0262c,	Aac	4
4	4	2.67575	Rv0270,	FadD2	1
10	13	3.07405	Rv0271c,	FadE2	2
14	20	2.32162	Rv0282,	CHP	2
6	8	3.35357	Rv0296c,	AtsG	6
1	1	2.0053	Rv0307c,	hypo	4
1	1	2.8269	Rv0315,	glucanase prec	5
1	1	2.7277	Rv0334,	Rml	3
2	3	2.8027	Rv0337c,	AspC	3
1	1	3.5753	Rv0339c,	regulator	2
2	2	2.17255	Rv0347,	membrane	3
27	40	3.1831	Rv0350,	DnaK/Hsp70	2
2	2	2.6111	Rv0351,	GrpE	3
18	45	2.90892	Rv0357c,	PurA	2		+
1	1	3.685	Rv0379,	SecE2	4
1	1	2.7091	Rv0383c,	poss secreted	5
3	3	3.01177	Rv0384c,	ClpB	6
3	4	2.93628	Rv0400c,	FadE7	3
13	33	2.66832	Rv0406c,	b-lactamase	3
3	3	3.0929	Rv0409,	Ack	3
16	20	2.82945	Rv0410c,	PknG	2	virulence
1	1	2.7647	Rv0417,	ThiG	3
9	14	2.64664	Rv0423c,	ThiC	1
1	1	2.7277	Rv0425c,	CtpH	6
1	1	4.1778	Rv0431,	tuberculin related	4
3	5	2.62388	Rv0437c,	Psd	5
5	7	3.81247	Rv0439c,	dehydrogenase	5
44	116	3.24951	Rv0440,	GroEL2	1		+
16	42	3.11254	Rv0458,	dehydrogenase	6
18	31	3.17446	Rv0462,	LpdC/TB49.2	1
1	1	2.7053	Rv0464c,	CHP	4
8	14	2.83062	Rv0466,	CHP	3
15	31	3.48405	Rv0467,	Icl	2		+
5	5	3.07588	Rv0469,	UmaA1	3
18	28	3.24828	Rv0470c,	PcaA (UmaA2)	5
1	1	3.0335	Rv0472c,	TetR family reg	4
2	2	2.45665	Rv0493c,	CHP	1
5	8	3.0773	Rv0495c,	CHP	3
2	2	2.6451	Rv0500,	reductase	5
7	16	3.66787	Rv0503c,	CmaA2	1
7	8	2.73054	Rv0509,	HemA	1
21	35	3.20677	Rv0511,	HemD	6
3	3	2.9531	Rv0512,	HemB	1
1	1	2.1599	Rv0513,	membrane	4
12	16	3.19273	Rv0525,	CHP	4		+
2	2	3.4234	Rv0530,	CHP	3
6	7	4.1702	Rv0535,	PNP	5
1	1	2.9025	Rv0553,	MenC	6
3	3	2.86167	Rv0555,	MenD	1
1	1	3.1018	Rv0566c,	CHP	5
1	1	3.063	Rv0570,	NrdZ	1
1	1	3.277	Rv0576,	ArsR-like regulator	5
1	1	4.2204	Rv0577,	Tb27.3	5
7	8	3.07823	Rv0634c,	GLXII	5
8	11	2.7262	Rv0635,	CHP	5
1	1	2.2336	Rv0637,	CHP	4	ribosomal
4	5	3.7113	Rv0640,	RpkL	5	ribosomal	+
3	3	2.3814	Rv0641,	RplA	3
8	18	2.77281	Rv0642c,	MmaA4	5
4	7	3.72984	Rv0643c,	MmaA3	5
14	16	3.18185	Rv0644c,	MmaA2	5
3	5	3.8101	Rv0651,	RplJ	5	ribosomal
6	7	2.69949	Rv0652,	RplL	5	ribosomal
2	2	2.39325	Rv0654,	dioxygenase	1
7	15	3.09453	Rv0655,	Mkl	1
14	15	3.12895	Rv0668,	membrane	6
8	9	2.7415	Rv0669c,	hydrolase	2
3	3	3.25407	Rv0670,	End	3
21	57	3.0392	Rv0672,	FadE8	2
1	1	3.9501	Rv0681,	TetR family reg	4
33	51	3.32658	Rv0684,	FusA	2		+
16	20	3.25712	Rv0685,	Tuf	3
1	1	3.0344	Rv0687,	reductase	3
5	5	2.37364	Rv0690c,	CHP	5
2	3	4.4847	Rv0694,	LldD1	1
3	4	2.82958	Rv0700,	RpsJ	4	ribosomal
2	2	2.6067	Rv0702,	RplD	5	ribosomal
2	3	2.695	Rv0707,	RpsC	5	ribosomal
3	5	2.562	Rv0708,	RpsP	4	ribosomal
4	4	2.76455	Rv0710,	RpsQ	5	ribosomal
1	1	3.2662	Rv0720,	RplR	4	ribosomal
1	1	2.4589	Rv0732,	SecY	5
6	9	2.90506	Rv0733,	Adk	3		+
2	2	3.17205	Rv0749,	CHP/PIN	4
2	4	3.80625	Rv0753c,	MmsA	2
1	1	2.4686	Rv0757,	PhoP	5
12	29	3.58969	Rv0761c,	AdgB	1
1	1	3.4941	Rv0772,	PurD	3
1	1	3.4127	Rv0777,	PurB	3
1	2	2.8334	Rv0786c,	??	5
7	8	3.02156	Rv0800,	PepC	3
18	23	2.67224	Rv0803,	PurL	6
6	12	3.34303	Rv0814c,	SseC2	4		+
18	46	3.00624	Rv0815c,	CysA2	3
1	1	2.6959	Rv0821c,	PhoY2	4
4	5	3.47254	Rv0823c,	regulator	6
39	217	3.37362	Rv0824c,	DesA1	3		+
1	1	2.3562	Rv0825c,	CHP	4
8	10	3.06525	Rv0831c,	CHP	5
1	1	2.6107	Rv0853c,	Pdc	2
1	1	2.9689	Rv0854,	CHP	5
17	63	4.09274	Rv0859,	FadA	5		+
17	26	2.83552	Rv0860,	FadB	2
25	55	3.30625	Rv0873,	FadE10	2
2	2	4.01475	Rv0884c,	SerC	1
14	45	3.15476	Rv0896,	GltA2	3		+
5	6	3.34037	Rv0906,	CHP	1
4	4	2.5865	Rv0913c,	dioxygenase	6
2	2	3.47735	Rv0914c,	lipid carrier	1
10	19	3.10964	Rv0923c,	CHP	5
1	1	3.4374	Rv0934,	PstS1	5
1	1	3.4951	Rv0940c,	oxidoreductase	5
6	6	2.9174	Rv0946c,	Pgi	1
6	7	2.86611	Rv0951,	SucC	1
1	1	3.7716	Rv0953c,	oxidoreductase	5
5	6	2.68795	Rv0957,	PurH	1
1	1	3.3596	Rv0966c,	CHP	4
3	3	3.05117	Rv0972c,	FadE12	1
1	1	3.871	Rv0993,	GalU	1
2	3	3.96053	Rv1007c,	MetS	1
22	44	2.73956	Rv1013,	Pks16	1		+
19	40	3.03983	Rv1017c,	PrsA	5		+
4	5	2.65048	Rv1018c,	GlmU	1		+
4	4	3.84333	Rv1056,	CHP	5
7	8	2.82339	Rv1058,	FadD14	2
11	15	3.45681	Rv1061,	CHP	5
2	2	3.21535	Rv1070c,	EchA8	3
4	5	3.23848	Rv1071c,	EchA9	3
22	44	3.53526	Rv1074c,	FadA3	1
8	8	3.01303	Rv1077,	CysM2	1		+
9	14	2.74638	Rv1082,	Mca	5
7	8	2.78132	Rv1092c,	CoaA	5
19	77	3.60187	Rv1094,	DesA2	3		+
13	37	3.19462	Rv1095,	PhoH2	1
2	2	2.5682	Rv1098c,	Fum	1
3	4	2.98485	Rv1110,	LytB2	5
3	3	2.61363	Rv1124,	EphC	5
20	43	3.13883	Rv1130,	CHP	1
22	35	3.05065	Rv1133c,	MetE	2
5	7	3.76536	Rv1148c,	CHP	1
6	6	3.07837	Rv1161,	NarG	6
1	1	2.9686	Rv1170,	MshB	5
8	8	2.59721	Rv1173,	FbiC	2
8	8	2.41239	Rv1175c,	FadH	2
2	2	2.70515	Rv1180,	Pks3	6
9	9	2.37602	Rv1181,	Pks4	6
14	18	3.17472	Rv1185c,	FadD21	2		+
13	27	2.85987	Rv1191,	CHP	5
2	2	3.5694	Rv1194c,	CHP	3
11	16	3.47365	Rv1201c,	transferase	3
2	2	3.1859	Rv1213,	GlgC	1
3	3	2.43357	Rv1240,	Mdh	1
9	13	2.81095	Rv1245c,	dehyrogenase/reductase	3
14	15	2.98564	Rv1248c,	Kgd	6
3	3	2.71203	Rv1265,	hypo	4
10	11	2.41093	Rv1267c,	EmbR	3
1	1	2.4593	Rv1270c,	LprA	4
1	1	2.3202	Rv1284,	CanA	4
7	7	2.4484	Rv1285,	CysD	5
2	2	2.75535	Rv1286,	CysN	2
2	2	2.90335	Rv1292,	ArgS	1
10	14	2.76921	Rv1293,	LysA	3
4	4	2.76265	Rv1294,	ThrA	1
22	40	3.42803	Rv1295,	ThrC	1		+
1	1	2.1173	Rv1306,	AtpF	4
9	11	2.91887	Rv1308,	AtpA	2		+
1	1	3.1589	Rv1309,	AtpG	3
16	24	2.96258	Rv1310,	AtpD	1
1	1	3.1246	Rv1311,	AtpC	5
1	1	2.0461	Rv1314c,	CHP	4
8	9	2.43641	Rv1315,	MurA	3		+
3	4	3.25658	Rv1316c,	Ogt	5
8	8	3.27129	Rv1323,	FadA4	1
4	4	2.74335	Rv1328,	GlgB	2
2	2	2.4198	Rv1388,	MihF	4
7	12	2.57528	Rv1391,	Dfp	6
20	78	3.23726	Rv1392,	MetK	1		+
1	1	2.4982	Rv1400c,	LipI	3
1	1	2.4931	Rv1407,	Fmu	3
3	3	3.29367	Rv1411c,	LprG	4
17	33	3.13502	Rv1415,	RibA2	2
4	6	4.49263	Rv1416,	RibH	4
2	2	2.79255	Rv1422,	CHP	5
5	5	2.7314	Rv1423,	WhiA	5
15	36	3.58035	Rv1436,	Gap	1
1	1	4.0755	Rv1437,	Pgk	1
2	3	3.70767	Rv1438,	Tpi	5
24	39	2.73711	Rv1442,	BisS	2
1	1	3.3804	Rv1443c,	hyp	4
1	1	2.471	Rv1444c,	hyp	5
6	12	3.41264	Rv1448c,	Tal	6
25	48	3.23202	Rv1449c,	Tkt	2
7	10	2.29389	Rv1461,	CHP	1
4	4	3.06323	Rv1463,	ABC transport	3
12	14	3.45225	Rv1464,	Csd	3
2	2	3.20295	Rv1473,	ABC transport	2
13	16	2.60037	Rv1475c,	Acn	2
2	2	2.7901	Rv1479,	MoxR1	3
2	2	2.518	Rv1480,	CHP	3
2	2	2.95095	Rv1484,	InhA	3
1	1	3.5126	Rv1505c,	CHP	4
1	1	3.9017	Rv1512,	EpiA	5
5	6	2.74858	Rv1516c,	sugar transferase	5
1	1	2.5234	Rv1531,	CHP	4
2	2	3.60605	Rv1533,	CHP	3
16	34	2.78893	Rv1540,	CHP	3
4	4	2.3453	Rv1547,	DnaE1	6
1	1	4.5919	Rv1558,	CHP	5
5	7	2.78951	Rv1564c,	TreX	2
1	1	2.9819	Rv1571,	CHP	4
8	10	3.1253	Rv1594,	NadA	3
2	2	1.8442	Rv1595,	NadB	1
9	17	3.37601	Rv1596,	NadC	6
3	3	3.15493	Rv1599,	HisD	1
2	2	3.27215	Rv1602,	HisH	5
17	27	3.48664	Rv1612,	TrpB	1
5	7	2.72317	Rv1617,	PykA	1
7	7	2.99419	Rv1626,	2-comp reg	3
3	4	2.8962	Rv1627c,	lipid transferase	1
6	7	2.37886	Rv1630,	RpsA	6	ribosomal
1	1	2.6666	Rv1632c,	hypo	4
8	8	3.23919	Rv1636,	Fe-regulated/TB15.3	5
10	16	2.44989	Rv1638,	UvrA	2
15	34	3.06083	Rv1652,	ArgC	5
13	28	3.48601	Rv1655,	ArgD	3		+
12	18	2.82684	Rv1658,	ArgG	6
2	2	3.41245	Rv1660,	Pks10	1
2	2	2.7662	Rv1665,	Pks11	6
2	3	4.55853	Rv1676,	hypo	4
4	6	3.18793	Rv1683,	Co-A synthase	6
4	6	2.22118	Rv1699,	PyrG	1
2	2	3.0954	Rv1703c,	methyltransferase	3
10	15	2.44599	Rv1731,	GabD2	1
3	3	2.5966	Rv1738,	CHP	4
4	6	2.44042	Rv1751,	oxidoreductase	3
20	40	3.25851	Rv1762c,	hypo	4
1	1	2.91	Rv1765c,	CHP	4
1	1	2.0318	Rv1769,	CHP	1
6	11	3.10554	Rv1770,	CHP	1
10	15	4.09827	Rv1771,	dehydrogenase	3
1	1	4.3905	Rv1780,	CHP	4
1	1	2.6906	Rv1794,	CHP	5
14	18	2.83588	Rv1821,	SecA2	2
3	3	2.43787	Rv1832,	GcvB	2
1	1	3.0734	Rv1836c,	CHP	1
19	29	3.0906	Rv1837c,	GlcB	6
19	32	3.08933	Rv1843c,	GuaB	2
3	3	3.103	Rv1852,	UreG	5
4	4	3.341	Rv1855c,	oxidoreductase	3
5	6	2.74548	Rv1856c,	oxidoreductase	5
1	1	3.871	Rv1864c,	CHP	4
1	1	2.4841	Rv1865c,	dehyrogenase	3
1	1	2.8648	Rv1866,	CHP	2
15	25	2.87352	Rv1872c,	LldD2	6
5	5	2.7885	Rv1900c,	LipG	3
18	32	3.35471	Rv1908c,	KatG	2	perox resistance?
11	26	3.06359	Rv1925,	FadD31	2
1	1	3.7465	Rv1936,	monoxygenase	3
1	1	2.0121	Rv1945,	CHP	2
1	1	2.8258	Rv1978,	CHP	5
21	53	3.45203	Rv1996,	CHP	5		+
3	3	2.05457	Rv2001,	CHP	4
1	1	3.7157	Rv2002,	FabG3	5
19	27	3.3295	Rv2004c,	CHP	1
8	17	2.3068	Rv2005c,	CHP	5
5	6	2.60533	Rv2006,	OtsB	6
7	11	3.52952	Rv2028c,	CHP	3
18	35	3.04556	Rv2029c,	PfkB	2		+
16	27	3.12229	Rv2030c,	CHP	1
32	81	2.72646	Rv2031c,	HspX	5		+
24	52	2.92608	Rv2032,	Acg	3
2	3	3.48483	Rv2035,	CHP	4
1	4	2.30848	Rv2041c,	lipoprotein	5
3	3	1.62493	Rv2048c,	Pks12	3
3	3	2.7889	Rv2061c,	CHP	5
1	1	3.6705	Rv2066,	CobI	1
1	1	3.0209	Rv2067c,	CHP	3
6	7	3.38824	Rv2074,	CHP	5		+
1	1	2.2936	Rv2088,	PknJ	5
1	1	2.7423	Rv2091c,	membrane	5
1	1	2.4756	Rv2092c,	HelY	2
1	1	4.2711	Rv2094c,	TatA	4
10	19	3.16399	Rv2097c,	PafA	1
1	1	2.1728	Rv2101,	HelZ	2
2	2	4.08335	Rv2102,	CHP	5
31	125	3.76607	Rv2111c,	Pup	6
8	9	2.93892	Rv2112c,	PafD	2
9	11	2.59118	Rv2115c,	Mpa	2		+
8	8	2.96122	Rv2118c,	methyltransferase	5
1	1	2.2399	Rv2129c,	oxidoreductase	5
6	7	2.83507	Rv2130c,	MshC	2
1	1	4.3726	Rv2135c,	CHP	5
2	2	2.28285	Rv2140c,	TB18.6	4
13	24	3.26887	Rv2141c,	DapE2	2
6	13	3.53903	Rv2145c,	Wag31/Ag84	1
5	6	3.36537	Rv2150c,	FtsZ	1
13	43	3.57116	Rv2159c,	CHP	3
26	52	3.33727	Rv2178c,	AroG	2
10	10	3.05444	Rv2185c,	TB16.3	5
5	8	3.07434	Rv2187,	FadD15	6
2	3	2.8774	Rv2194,	QcrC	4
1	1	3.0629	Rv2200c,	CtaC	5
1	1	2.486	Rv2201,	AsnB	6
7	12	3.43369	Rv2202c,	AdoK	6
1	1	3.2006	Rv2204c,	CHP	4
4	4	3.07978	Rv2214c,	EphD	2
6	7	2.51244	Rv2215,	DlaT	2
33	121	3.3493	Rv2220,	GlnA1	6	GS1
11	35	3.66004	Rv2222c,	GlnA2	6	GS2	+
1	1	3.6824	Rv2225,	PanB	3
1	1	4.438	Rv2228c,	CHP	3
46	103	3.20836	Rv2241,	AceE	6		+
12	25	3.16304	Rv2243,	FabD	3		+
5	19	3.94396	Rv2244,	AcpM	2
15	31	4.07096	Rv2245,	KasA	1
26	77	3.56435	Rv2246,	KasB	1
4	7	2.6841	Rv2247,	AccD6	1
2	2	3.188	Rv2251,	flavoprotein	1
2	2	3.02525	Rv2252,	hypo	5
1	1	3.3789	Rv2257c,	CHP	3
2	2	2.08725	Rv2260,	CHP	4
8	12	3.53394	Rv2280,	dehydrogenase	1		+
1	1	2.4564	Rv2289,	Cdh	5
6	6	2.6109	Rv2296,	dehydrogenase	5
1	1	2.5329	Rv2298,	CHP	3
1	1	2.9883	Rv2299c,	HtpG/Hsp90	6
16	27	3.61751	Rv2300c,	CHP	5
1	2	3.44385	Rv2334,	CysK1	1
6	9	2.45436	Rv2343c,	DnaJ	6
1	1	2.175	Rv2357c,	GlyS	1
1	1	2.6126	Rv2358,	ArsR type regulator	4
1	1	3.2992	Rv2359,	FurB	4
2	2	1.80285	Rv2380c,	MbtE	6
12	21	2.48643	Rv2391,	SirA	1
1	1	5.1922	Rv2409c,	CHP	3
2	2	2.53985	Rv2416c,	Eis	1
1	1	2.7974	Rv2419c,	mutase	5		+
3	3	2.46497	Rv2439c,	ProB	1
2	2	2.7097	Rv2448c,	ValS	4
10	17	2.78172	Rv2449c,	CHP	1		+
16	29	2.9321	Rv2454c,	oxidoreductase	1
2	2	3.25895	Rv2460c,	ClpP2	5
3	5	3.9396	Rv2461c,	ClpP1	5
13	16	3.18261	Rv2464c,	glycosylase	5
1	1	2.854	Rv2466c,	CHP	4
6	6	2.88515	Rv2467,	PepN	6
2	2	2.5472	Rv2476c,	Gdh	6
16	24	3.23649	Rv2477c,	ABC transport	2		+
3	3	2.31927	Rv2495c,	PdhC	3
9	9	3.06237	Rv2501c,	AccA1	2		+
2	2	3.2133	Rv2504c,	ScoA	3
2	2	3.4819	Rv2509,	dehydrogenase	3
1	1	4.315	Rv2520c,	membrane	4
7	9	3.58282	Rv2521,	Bcp	5		+
4	4	2.22275	Rv2524c,	Fas	6
5	6	2.86095	Rv2527,	CHP/PIN	4
3	5	1.7757	Rv2531c,	?	2
3	3	3.5976	Rv2535c,	PepQ	1
1	1	3.9349	Rv2537c,	AroD	2
5	8	2.97324	Rv2555c,	AlaS	2
1	1	3.607	Rv2568c,	CHP	5
1	1	3.1507	Rv2569c,	CHP	5
3	3	2.71517	Rv2580c,	HisS	1
7	11	3.2961	Rv2581c,	GlxII	3
1	1	2.5353	Rv2585c,	LipO	6
8	10	2.86465	Rv2605c,	TesB2	5
10	10	3.06301	Rv2606c,	SnzP	3		+
6	10	3.43306	Rv2614c,	ThrS	2
4	4	3.3081	Rv2622,	methylase	5
11	42	3.38569	Rv2623,	TB31.7	5
20	51	3.14645	Rv2624c,	CHP	6		+
1	1	3.1492	Rv2625c,	ala/leu rich	5
4	4	3.64695	Rv2626c,	CHP	4
4	5	3.01398	Rv2627c,	CHP	3
2	2	2.89125	Rv2629,	CHP	1
10	16	2.88626	Rv2676c,	CHP	3		+
1	1	3.0492	Rv2679,	EchA15	5
1	1	2.0334	Rv2682c,	Dxs1	6
8	17	3.16954	Rv2711,	IdeR	5
1	1	4.7625	Rv2715,	hydrolase	5
7	7	2.79119	Rv2724c,	FadE20	1
1	1	4.6534	Rv2726c,	DapF	3
18	26	3.02657	Rv2737c,	RecA	1		+
3	4	3.4433	Rv2740,	EpnG	5
6	6	2.89952	Rv2752c,	CHP	2		+
5	5	2.1819	Rv2753c,	DapA	3
7	8	2.44861	Rv2754c,	ThyX	5
13	19	3.21312	Rv2780,	Ald	6
3	3	2.8524	Rv2783c,	GpsI	2
3	3	3.102	Rv2785c,	RpsO	4
4	4	3.68465	Rv2786c,	RibF	5
27	45	3.27762	Rv2845c,	ProS	2		+
1	1	3.339	Rv2848c,	CobB	3
9	11	2.81892	Rv2855,	Mtr	1
6	8	2.6555	Rv2859c,	Q-amidotransferase	1		+
1	1	2.8053	Rv2861c,	MapB	3
1	1	3.4394	Rv2868c,	GcpE	1
4	5	3.13594	Rv2882c,	Frr	3
4	5	2.56738	Rv2888c,	AmiC	1
9	13	3.43898	Rv2889c,	Tsf	3
3	3	2.78883	Rv2894c,	XerC	5
4	4	3.11975	Rv2909c,	RpsP	5	ribosomal
3	3	2.4841	Rv2919c,	GlnB	4
2	3	2.4522	Rv2928,	TesA	5
1	1	2.2812	Rv2931,	PpsA	6
1	1	3.2164	Rv2933,	PpsC	6
1	1	4.5179	Rv2936,	DrrA	3
1	1	2.8119	Rv2941,	FadD28	1
14	18	2.61426	Rv2952,	methyltransferase	5
16	23	3.15728	Rv2953,	CHP	1
11	12	2.40781	Rv2954c,	hypo	5
2	2	4.12735	Rv2964,	PurU	5
1	1	2.8334	Rv2967c,	?	6
3	5	2.49784	Rv2969c,	membrane or secreted	5
1	1	5.1915	Rv2971,	oxidoreductase	3
5	7	2.71973	Rv2984,	Ppk	2
8	13	3.23174	Rv2987c,	LeuD	3		+
1	1	2.1347	Rv2988c,	LeuC	1
3	3	3.17337	Rv2992c,	GltS	1
4	4	2.26138	Rv2996c,	SerA1	1
11	30	3.16137	Rv3001c,	IlvC	1
9	13	2.92334	Rv3002c,	IlvN	5		+
16	31	3.35252	Rv3003c,	IlvB1	1
4	5	3.04268	Rv3010c,	PfkA	1
1	1	2.0748	Rv3015c,	CHP	1
2	2	3.41725	Rv3028c,	FixB	3
4	4	3.76607	Rv3029c,	FixA	3
2	2	2.62615	Rv3031,	CHP	1
7	10	3.32869	Rv3032,	glucosyltransferase	3
2	2	3.8803	Rv3042c,	SerB2	3
17	32	3.16427	Rv3045,	AdhC	1		+
8	16	2.45074	Rv3051c,	NrdE	1
3	3	3.4388	Rv3071,	CHP	3
1	1	3.6977	Rv3075c,	CHP	1
3	4	2.76965	Rv3084,	LipR	5
6	8	3.66834	Rv3086,	AdhD	3
5	10	3.38458	Rv3088,	acyltransferase	3
2	3	2.9369	Rv3089,	FadD13	1
1	1	2.0348	Rv3094c,	CHP	5
1	1	4.3977	Rv3099c,	CHP	5
4	4	3.78345	Rv3102c,	FtsE	4
2	2	2.22045	Rv3105c,	PrfB	1
1	1	3.0244	Rv3107c,	AgpS	1
3	4	4.13558	Rv3119,	MoaE1	5
20	62	3.59254	Rv3127,	CHP	3
4	9	2.63492	Rv3130c,	Tgs1	4
4	7	3.60726	Rv3131,	CHP	5
11	11	2.23605	Rv3132c,	DosS	2
18	62	3.8172	Rv3134c,	CHP	3
15	33	2.95022	Rv3139,	FadE24	1
1	1	2.8415	Rv3141,	FadB4	5
2	2	2.4534	Rv3147,	NuoC	5
4	5	4.17606	Rv3149,	NuoE	3		+
2	2	2.74485	Rv3150,	NuoF	3
1	1	2.0761	Rv3164c,	MoxR3	5	reg
7	10	2.73951	Rv3169,	CHP	3
5	7	3.52121	Rv3203,	LipV	5
2	3	3.02853	Rv3205c,	CHP	5
1	1	3.6564	Rv3208,	TetR family	4
5	6	2.54212	Rv3214,	Gpm2	3
1	1	4.1049	Rv3218,	CHP	5
4	7	2.9891	Rv3224,	reductase	1
1	1	3.8437	Rv3230c,	oxidoreductase	3
9	20	3.49438	Rv3246c,	MtrA	3	reg	+
27	96	3.11847	Rv3248c,	SahH	1		+
7	9	2.8029	Rv3264c,	ManB	1
2	3	3.2248	Rv3265c,	WbbL1	5
1	1	3.1164	Rv3269,	CHP	4
1	1	2.2762	Rv3270,	CtpC	2
1	1	3.3688	Rv3272,	CHP	1
11	17	3.00172	Rv3274c,	FadE25	6
2	2	3.9652	Rv3276c,	purK	3
14	21	3.2969	Rv3280,	AccD5	6
13	17	2.55211	Rv3283,	SseA	5
14	23	3.0799	Rv3285,	AccA3	2
1	1	2.2343	Rv3295,	TetR family	4
1	1	3.0153	Rv3299c,	AtsB	6
2	2	2.20185	Rv3305c,	AmiA1	3
2	2	1.80095	Rv3313c,	Add	3
7	11	2.94271	Rv3318,	SdhA	1
1	1	2.0066	Rv3377c,	cyclase	5
4	4	2.6093	Rv3396c,	GuaA	1
4	5	2.76086	Rv3401,	CHP	2
1	1	2.2052	Rv3404c,	CHP	5
14	17	3.36216	Rv3411c,	GuaB2	2
10	21	2.99371	Rv3417c,	GroEL1	2
9	11	3.08196	Rv3418c,	GroES	4		+
1	1	4.4571	Rv3436c,	GlmS	6
13	18	3.04484	Rv3441c,	MrsA	1
1	1	3.4483	Rv3443c,	RplM	4	ribosomal
1	1	2.6197	Rv3457c,	RpoA	1
14	27	2.84181	Rv3464,	RmlB	1
1	1	3.5359	Rv3480c,	CHP	1
1	1	3.2814	Rv3502c,	dehydrogenase	1
12	16	3.49286	Rv3509c,	IlvX	2
5	7	2.2135	Rv3519,	hypo	4
3	4	2.5244	Rv3520c,	F420 dep oxidoreductase	3
4	5	2.98524	Rv3528c,	hypo	3
3	3	2.1555	Rv3534c,	HsaF	1
1	1	3.0064	Rv3545c,	Cys125	1
3	3	2.80947	Rv3547,	CHP	5
10	10	2.2031	Rv3568c,	HsaC	5
8	11	3.14004	Rv3570c,	HsaA	1
1	1	4.3691	Rv3577,	CHP	5
4	4	2.27405	Rv3580c,	CHP	1
2	2	3.09305	Rv3583c,	CysS1	5
7	7	2.6797	Rv3588c,	transcription factor?	5
1	1	3.2399	Rv3602c,	PanC	5
2	3	3.55147	Rv3624c,	Hpt	4
4	7	3.33193	Rv3633,	CHP	3
6	7	3.39544	Rv3634c,	GalE	5
1	1	2.4397	Rv3670,	EphE	5
1	1	2.7181	Rv3676,	transcription factor?	5
2	2	2.8412	Rv3679,	ATPase	1
7	7	2.98614	Rv3683,	CHP	5
1	1	3.074	Rv3684,	ligase	3
2	3	3.39067	Rv3692,	MoxR2	3	reg
1	1	2.7676	Rv3696c,	GlpK	2
2	2	2.0684	Rv3709c,	Ask	1
30	53	3.46269	Rv3710,	LeuA	6
1	1	3.7663	Rv3716c,	CHP	5
24	88	3.17805	Rv3720,	FAS	5		+
12	24	2.74216	Rv3722c,	CHP	1
2	3	2.8683	Rv3732,	CHP	3
23	50	2.96077	Rv3734c,	CHP/triacylxferase	1
5	5	2.78824	Rv3754,	TyrA	5
2	2	3.729	Rv3761c,	FadE36	3
2	2	4.0248	Rv3763,	LpqH	4
7	11	2.92421	Rv3774,	EchA21	5
11	15	3.08504	Rv3775,	LipE	3
7	10	3.37821	Rv3778c,	poss amidotransferase	1
2	2	3.0323	Rv3781,		5
10	11	3.22615	Rv3800c,	RfbE	6
21	43	3.19063	Rv3801c,	Pks13	1
1	1	2.639	Rv3808c,	FadD32	2
3	4	3.14112	Rv3809c,	GlfT2	1
1	1	2.2256	Rv3814c,	poss acyltransferase	4
3	5	3.35784	Rv3816c,	poss acyltransferase	4
2	3	2.63743	Rv3818,	hypo	2
1	2	2.4371	Rv3820c,	PapA2	1
1	1	2.1929	Rv3825c,	pks2	6
8	9	2.97328	Rv3833,	AraC-type regulator	5
38	139	2.90495	Rv3841,	BfrB	5
1	1	2.4872	Rv3842c,	GlpQ	5
3	5	3.19722	Rv3846,	SodA	5	perox resistance?	+
6	14	2.96586	Rv3849,	CHP	5
1	1	2.3197	Rv3854c,	EthA	6
10	10	2.94092	Rv3859c,	GltB	6
2	2	3.09185	Rv3865,	CHP	4
1	2	2.2362	Rv3868,	CHP	1
10	15	2.95145	Rv3871,	CHP	6
1	1	2.1417	Rv3880c,	CHP	4
1	1	3.5073	Rv3881c,	ala/gly rich	2
1	1	2.0096	Rv3899c,	CHP	1
13	33	3.22845	Rv3907c,	PcnA	5
1	1	2.0137	Rv3923c,	RnpA	4

## Sheet: Info
Search Number	Search Name	Search ID	Run Name	Type	Database	Saved Sets	Pickcutoffs file location
1	FM_Julian_collab_290108_3_p05676_no_nterm_mod	23002	FM_Julian_collab_290108_3_p05676	Sequest	/database/gfyuser/fmcallis/2009-01-30_REVTB.pep.fasta	21829: Pickcutoffs Autogenerated - 0.99 precision using xcorr, dcn, pep_per_pro, charge	/lab/user_data/Fiona//@GFY-data/@modules/@pickcutoffs/21829.txt
2	FM_Julian_collab_290108_2_p05675_no_nterm_mod	23003	FM_Julian_collab_290108_2_p05675	Sequest	/database/gfyuser/fmcallis/2009-01-30_REVTB.pep.fasta	21828: Pickcutoffs Autogenerated - 0.99 precision using xcorr, dcn, pep_per_pro, charge	/lab/user_data/Fiona//@GFY-data/@modules/@pickcutoffs/21828.txt
3	FM_Julian_collab_290108_4_p05677_no_nterm_mod	23000	FM_Julian_collab_290108_4_p05677	Sequest	/database/gfyuser/fmcallis/2009-01-30_REVTB.pep.fasta	21826: Pickcutoffs Autogenerated - 0.99 precision using xcorr, dcn, pep_per_pro, charge	/lab/user_data/Fiona//@GFY-data/@modules/@pickcutoffs/21826.txt
4	FM_Julian_collab_290108_6_p05679_no_nterm_mod	22998	FM_Julian_collab_290108_6_p05679	Sequest	/database/gfyuser/fmcallis/2009-01-30_REVTB.pep.fasta	21825: Pickcutoffs Autogenerated - 0.99 precision using xcorr, dcn, pep_per_pro, charge	/lab/user_data/Fiona//@GFY-data/@modules/@pickcutoffs/21825.txt
5	FM_Julian_collab_290108_5_p05678_no_nterm_mod	23001	FM_Julian_collab_290108_5_p05678	Sequest	/database/gfyuser/fmcallis/2009-01-30_REVTB.pep.fasta	21827: Pickcutoffs Autogenerated - 0.99 precision using xcorr, dcn, pep_per_pro, charge	/lab/user_data/Fiona//@GFY-data/@modules/@pickcutoffs/21827.txt
6	FM_Julian_collab_290108_1_p05674_no_nterm_mod	22999	FM_Julian_collab_290108_1_p05674	Sequest	/database/gfyuser/fmcallis/2009-01-30_REVTB.pep.fasta	21824: Pickcutoffs Autogenerated - 0.99 precision using xcorr, dcn, pep_per_pro, charge	/lab/user_data/Fiona//@GFY-data/@modules/@pickcutoffs/21824.txt
Peptide information
	Unique Peptides: 3827
	Total Peptides: 6883
	Peptide reverse hits: 15
	False positive rate: 0.4359%
Protein information
	Total Proteins: 613
	Protein reverse hits: 9
	False positive rate: 2.9364%
Protein Filter
Reference:	contaminant, remove
Annotation:	not applied
One hit wonder	true
Show charges:
Criteria:
	Delta Corr >=	Delta Corr_diff >=	XCorr >=
All:
+1:			1.5
+2:			2
+3:			2.5
+4:			3
Peptide filter
Show rank: Top 1,
Show charges: +1;+2;+3;+4;+5;
ppm <=
s_charge <=
mis <=
ppm >=
s_charge >=
mis >=
vista score >=
vista ratio >=
vista ratio <=
pep_score >=
Criteria (each charge state):
	Delta Corr >=	Delta Corr_diff >=	XCorr >=
All:
+1:
+2:
+3:
+4:
+5:
+6:
Sequence Search
Regexp Match 1:	not selected
Regexp Match 2:	not selected
Enzyme:		not selected
Hide duplicate: false
